# Supplementary material for: Fractionation, Stability, and Isolate-Specificity of QTL for Resistance to Phytophthora infestans in Cultivated Tomato (Solanum lycopersicum)
Source: G3 (Bethesda). 2012 Oct 1;2(10):1145–59. doi: 10.1534/g3.112.003459 (PMC3464107; doi:10.1534/g3.112.003459)
Supplement: Supporting Information [file supp_2.10.1145_FileS1.xlsx]

## Sheet: 09FD
					Date1		Date2		Date3		Date4
Loc	Block	Line Name	Genotype ID	Chromosome	Leaf	Stem	Leaf	Stem	Leaf	Stem	Leaf	Stem				%LI = % leaf infection	1	0 - 5%				Date1 = 9/23 (Loc1) and 9/26 (Loc2)
1	1	3688	1	Chr11	4	3	6	3	7	3							2	5 - 25%				Date2 = 9/26 (Loc1) and 9/30 (Loc2)
1	2	3688	1	Chr11	4	2	6	2	6	2							3	25 - 50%				Date3 = 9/30 (Loc1) and 10/3 (Loc2)
1	3	3688	1	Chr11	4	3	7	3	7	4							4	50 - 80%				Date4 = 10/9 (Loc2 only)
1	1	3723	2	Chr11	4.8	3	5	3	7	3
1	2	3723	2	Chr11	4	2	6	3	7	4						SS = stem score	1	no lesions
1	3	3723	2	Chr11	2	2	5	3	5	3							2	thread-like lesions
1	1	3740	3	Chr11	3	3	5	3	6	2
1	2	3740	3	Chr11	3	3	5	3	6	4						FR = Fruit Ripeness	0	no fruit
1	3	3740	3	Chr11	4	4	6	4	7	4							1	green fruit
1	1	3765	4	Chr11	4	3	5	3	6	3						FL = Fruit Load	0	no fruit
1	2	3765	4	Chr11	4	3	6	3	7	3							1	very few fruit
1	3	3765	4	Chr11	4	3	7	4	6	4							2	few fruit
1	1	3814	5	Chr11	5	3	7	3	7	4
1	2	3814	5	Chr11	4	4	6	3	7	4
1	3	3814	5	Chr11	5	4	7	4	7	4
1	1	3827	6	Chr11	4	3	6	2	7	3
1	2	3827	6	Chr11	4	3	5	3	6	4
1	3	3827	6	Chr11	4	3	6	3	7	3
1	1	3845	7	Chr11	5	3	6	3	6	4
1	2	3845	7	Chr11	5	4	6	4	7	3
1	3	3845	7	Chr11	4	3	6	3	6	3
1	1	3892	8	Chr11	4	3	6	3	7	3
1	2	3892	8	Chr11	4	3	6	3	7	3
1	3	3892	8	Chr11	4	3	6	3	7	4
1	1	3951	9	Chr11	5	2	6	2	7	2
1	2	3951	9	Chr11	4	3	7	3	7	3
1	3	3951	9	Chr11	3	3	6	3	6	3
1	1	3969	10	Chr11	5	3	6	3	7	4
1	2	3969	10	Chr11	4	3	6	3	7	4
1	3	3969	10	Chr11	5	4	7	4	7	4
1	1	3999	11	Chr11	4	3	6	3	7	3
1	2	3999	11	Chr11	4	3	5	3	6	4
1	3	3999	11	Chr11	4	3	6	2	7	3
1	1	4018	12	Chr11	4	3	6	3	7	4
1	2	4018	12	Chr11	3	3	5	3	6	4
1	3	4018	12	Chr11	4	3	6	3	6	4
1	1	4056	13	Chr11	4.2	3.8	6	3	7	4
1	2	4056	13	Chr11	4	4	6	4	7	4
1	3	4056	13	Chr11	5	4	7	4	7	4
1	1	4106	14	Chr11	4	2	6	3	6	3
1	2	4106	14	Chr11	4	2	6	2	6	3
1	3	4106	14	Chr11	4	3	6	2	6	3
1	1	4182	15	Chr11	2	2	5	3	6	3
1	2	4182	15	Chr11	4	3	6	2	6	3
1	3	4182	15	Chr11	3	3	6	3	6	4
1	1	4228	16	Chr11	3	3	5	2	6	4
1	2	4228	16	Chr11	4	3	6	2	6	2
1	3	4228	16	Chr11	4	3	6	3	5	3
1	1	4257	17	Chr11	4	2	6	3	7	3
1	2	4257	17	Chr11	6	3	7	3	7	3
1	3	4257	17	Chr11	3	3	6	3	6	4
1	1	4265	18	Chr11	4	4	6	3	7	3
1	2	4265	18	Chr11	4	3	6	3	7	4
1	3	4265	18	Chr11	3	3	6	3	6	4
1	1	4290	19	Chr11	5	2	6	2	7	2
1	2	4290	19	Chr11	4	3	6	3	6	4
1	3	4290	19	Chr11	4	3	6	2	6	3
1	1	4305	20	Chr11	4	3	6	2	6	3
1	2	4305	20	Chr11	4	3	6	3	6	3
1	3	4305	20	Chr11	4	4	6	3	6	3
1	1	4442	21	Chr11	2	3	4	3	6	4
1	2	4442	21	Chr11	5	3	7	3	7	4
1	3	4442	21	Chr11	4	3	6	3	6	4
1	1	4498	22	Chr11	3	3	5	3	6	4
1	2	4498	22	Chr11	4	3	6	4	6	4
1	3	4498	22	Chr11	6	3	7	3	7	4
1	1	4558	23	Chr11	3.8	3.4	6	4	7	3
1	2	4558	23	Chr11	4	4	6	4	6	4
1	3	4558	23	Chr11	4	4	7	3	7	4
1	1	4659	24	Chr11	4	3	6	2	7	3
1	2	4659	24	Chr11	4	3	6	3	7	3
1	3	4659	24	Chr11	4	3	6	2	7	4
1	1	4718	25	Chr11	3.6	2.8	6	3	7	3
1	2	4718	25	Chr11	4	4	6	3	6	3
1	3	4718	25	Chr11	4	3	6	3	6	3
1	1	4759	26	Chr11	5	3	7	3	7	3
1	2	4759	26	Chr11	5	4	6	3	7	4
1	3	4759	26	Chr11	4	4	5	4	7	4
1	1	4794	27	Chr11	4	2	6	2	6	2
1	2	4794	27	Chr11	4	3	6	3	6	4
1	3	4794	27	Chr11	4	3	6	3	6	3
1	1	4802	28	Chr11	3	3	6	3	7	3
1	2	4802	28	Chr11	4	2	6	3	6	4
1	3	4802	28	Chr11	4	4	6	3	6	4
1	1	4861	29	Chr11	2	2	5	3	6	3
1	2	4861	29	Chr11	3	3	5	3	6	4
1	3	4861	29	Chr11	3	3	6	3	6	4
1	1	4877	30	Chr11	4	3	6	2	7	3
1	2	4877	30	Chr11	5	3	7	3	7	4
1	3	4877	30	Chr11	3	3	5	3	6	4
1	1	4897	31	Chr11	4	4	6	3	7	4
1	2	4897	31	Chr11	4	3	6	3	7	3
1	3	4897	31	Chr11	4	3	6	4	7	4
1	1	4922	32	Chr11	5.25	2.5	6	2	7	3
1	2	4922	32	Chr11	4	3	5	2	6	3
1	3	4922	32	Chr11	3	3	5	3	6	3
1	1	4925	33	Chr11	2.8	2.6	6	3	7	3
1	2	4925	33	Chr11	4	2	6	3	7	2
1	3	4925	33	Chr11	3	2	4	3	4	2
1	1	4940	34	Chr11	4	3	6	3	7	4
1	2	4940	34	Chr11	5	2	6	3	7	3
1	3	4940	34	Chr11	4	3	6	2	7	3
1	1	4945	35	Chr11	4	3	6	3	7	4
1	2	4945	35	Chr11	6	3	7	3	7	4
1	3	4945	35	Chr11	4	2	6	2	6	3
1	1	4961	36	Chr11	3.6	2.6	6	2	7	2
1	2	4961	36	Chr11	4	2	6	3	6	4
1	3	4961	36	Chr11	2	4	4	3	5	4
1	1	4969	37	Chr11	5	3	6	2	7	3
1	2	4969	37	Chr11	5	4	6	3	6	4
1	3	4969	37	Chr11	3	3	4	3	5	3
1	1	4993	38	Chr11	4	4	7	4	7	4
1	2	4993	38	Chr11	4	3	6	3	7	4
1	3	4993	38	Chr11	4	3	5	3	5	4
1	1	5010	39	Chr11	2	2	4	2	7	4
1	2	5010	39	Chr11	4	2	6	3	7	3
1	3	5010	39	Chr11	4	3	6	3	7	3
1	1	5015	40	Chr11	4	3	6	3	7	3
1	2	5015	40	Chr11	4	2	7	2	7	2
1	3	5015	40	Chr11	4	4	6	3	7	4
1	1	5055	41	Chr11	4	4	5	3	6	4
1	2	5055	41	Chr11	4	2	6	2	7	3
1	3	5055	41	Chr11	3	3	5	3	6	4
1	1	5103	42	Chr11	4	2	6	2	6	3
1	2	5103	42	Chr11	4	3	7	2	7	2
1	3	5103	42	Chr11	3	2	6	2	7	2
1	1	5162	43	Chr11	4	3	5	4	7	4
1	2	5162	43	Chr11	4	4	6	3	7	4
1	3	5162	43	Chr11	4	4	7	4	7	4
1	1	5186	44	Chr11	4	3	6	3	7	4
1	2	5186	44	Chr11	4	3	6	3	7	2
1	3	5186	44	Chr11	4	3	6	3	6	4
1	1	5224	45	Chr11	4	2	7	3	7	3
1	2	5224	45	Chr11	4	2	6	2	6	2
1	3	5224	45	Chr11	5	3	6	3	6	3
1	1	5245	46	Chr11	5	3	6	3	6	4
1	2	5245	46	Chr11	4	3	6	3	7	4
1	3	5245	46	Chr11	4	3	6	3	7	3
1	1	5285	47	Chr11	3.6	3	5	3	7	4
1	2	5285	47	Chr11	4	3	6	3	7	3
1	3	5285	47	Chr11	4	4	6	4	6	4
1	1	5339	48	Chr11	5	2	7	3	7	4
1	2	5339	48	Chr11	4	4	6	3	7	4
1	3	5339	48	Chr11	4	3	6	3	7	3
1	1	5362	49	Chr11	3	3	5	4	7	4
1	2	5362	49	Chr11	4	3	6	3	7	4
1	3	5362	49	Chr11	4	3	6	3	6	3
1	1	5385	50	Chr11	4	4	7	3	7	4
1	2	5385	50	Chr11	4	4	6	4	7	4
1	3	5385	50	Chr11	4	3	6	3	6	4
1	1	5422	51	Chr11	4	3	7	3	7	3
1	2	5422	51	Chr11	4	3	6	3	6	4
1	3	5422	51	Chr11	2	2	5	2	6	2
1	1	7717	110	Chr11	4	3	7	3	7	3
1	2	7717	110	Chr11	5	4	6	4	7	4
1	3	7717	110	Chr11	4	3	6	3	7	3
1	1	7731	111	Chr11	4	3	6	3	7	3
1	2	7731	111	Chr11	4	3	7	3	7	3
1	3	7731	111	Chr11	4	4	7	4	7	4
1	1	7743	112	Chr11	4	3	5	3	7	3
1	2	7743	112	Chr11	4	2	6	2	7	3
1	3	7743	112	Chr11	4	3	6	3	6	4
1	1	7766	113	Chr11	4	4	6	3	7	3
1	2	7766	113	Chr11	5	3	6	3	6	4
1	3	7766	113	Chr11	4	3	6	2	6	4
1	1	7799	114	Chr11	2	2	4	3	6	4
1	2	7799	114	Chr11	3	4	6	3	6	4
1	3	7799	114	Chr11	3	3	5	3	6	3
1	1	7826	115	Chr11	5	4	6	4	7	4
1	2	7826	115	Chr11	3	3	6	4	7	4
1	3	7826	115	Chr11	4	4	6	4	7	4
1	1	7852	116	Chr11	4	3	6	3	6	4
1	2	7852	116	Chr11	5	3	6	2	6	3
1	3	7852	116	Chr11	4	3	7	4	6	4
1	1	7868	117	Chr11	5	3	7	2	7	2
1	2	7868	117	Chr11	5	2	6	2	7	3
1	3	7868	117	Chr11	3	3	6	3	7	4
1	1	7952	118	Chr11	3	4	5	3	7	4
1	2	7952	118	Chr11	4	4	6	4	6	4
1	3	7952	118	Chr11	4	3	7	3	7	4
1	1	8009	119	Chr11	1	2	4	3	6	4
1	2	8009	119	Chr11	3	4	6	4	7	4
1	3	8009	119	Chr11	3	3	5	2	7	4
1	1	8032	120	Chr11	2	3	5	4	5	4
1	2	8032	120	Chr11	3	3	5	4	6	4
1	3	8032	120	Chr11	2	2	5	2	5	3
1	1	5455	52	Chr5	2	3	5	3	7	3
1	2	5455	52	Chr5	4	3	6	3	7	4
1	3	5455	52	Chr5	4	3	6	3	7	4
1	1	5470	53	Chr5	6	2	7	2	7	4
1	2	5470	53	Chr5	5	2	7	2	7	3
1	3	5470	53	Chr5	5	3	6	2	6	4
1	1	5516	54	Chr5	5	2	6	2	6	3
1	2	5516	54	Chr5	3	3	5	3	6	4
1	3	5516	54	Chr5	4	4	5	3	6	4
1	1	5553	55	Chr5	4	3	6	2	7	3
1	2	5553	55	Chr5	4	2	6	2	6	3
1	3	5553	55	Chr5	5	3	6	3	5	4
1	1	5592	56	Chr5	4.2	2.2	6	2	6	2
1	2	5592	56	Chr5	4	3	6	2	6	3
1	3	5592	56	Chr5	5	2	6	2	7	2
1	1	5605	57	Chr5	6	2	7	2	7	2
1	2	5605	57	Chr5	5	4	6	3	7	4
1	3	5605	57	Chr5	4	3	7	3	7	3
1	1	5616	58	Chr5	4	3	6	3	7	3
1	2	5616	58	Chr5	4	4	6	3	6	4
1	3	5616	58	Chr5	2	3	5	3	6	4
1	1	5705	59	Chr5	5	3	7	2	7	3
1	2	5705	59	Chr5	5	3	7	3	7	4
1	3	5705	59	Chr5	5	4	7	4	7	4
1	1	5722	60	Chr5	4	2	5	2	6	2
1	2	5722	60	Chr5	5	2	6	2	7	2
1	3	5722	60	Chr5	4	2	6	3	7	3
1	1	5726	61	Chr5	5	2	6	2	7	2
1	2	5726	61	Chr5	4	3	6	3	6	2
1	3	5726	61	Chr5	4	3	7	2	7	2
1	1	5771	62	Chr5	4	3	7	3	7	3
1	2	5771	62	Chr5	4	3	6	3	7	4
1	3	5771	62	Chr5	5	2	6	2	6	4
1	1	6042	63	Chr5	4	3	5	3	7	4
1	2	6042	63	Chr5	5	3	6	3	6	3
1	3	6042	63	Chr5	5	3	6	2	6	3
1	1	5861	64	Chr5	3	3	5	3	6	4
1	2	5861	64	Chr5	4	3	6	3	6	4
1	3	5861	64	Chr5	4	3	6	3	5	3
1	1	5873	65	Chr5	3	2	4	2	7	2
1	2	5873	65	Chr5	4	2	6	2	7	2
1	3	5873	65	Chr5	5	3	7	3	7	4
1	1	5920	66	Chr5	4	3	6	3	7	3
1	2	5920	66	Chr5	4	4	6	3	6	4
1	3	5920	66	Chr5	4	3	6	3	7	4
1	1	5941	67	Chr5	4	4	6	3	6	3
1	2	5941	67	Chr5	4	3	5	2	6	3
1	3	5941	67	Chr5	4	3	6	3	6	4
1	1	5968	68	Chr5	4	3	6	3	7	4
1	2	5968	68	Chr5	4	3	6	3	6	4
1	3	5968	68	Chr5	4	3	6	3	6	3
1	1	6011	69	Chr5	5	4	6	4	7	4
1	2	6011	69	Chr5	5	3	6	4	7	4
1	3	6011	69	Chr5	4	4	6	4	7	4
1	1	6072	70	Chr5	4	3	6	2	6	3
1	2	6072	70	Chr5	4	3	6	3	6	3
1	3	6072	70	Chr5	5	3	6	2	7	4
1	1	6094	71	Chr5	5	3.2	7	3	7	3
1	2	6094	71	Chr5	5	3	7	2	7	3
1	3	6094	71	Chr5	4	3	6	3	7	4
1	1	6215	72	Chr5	5	2	6	2	6	2
1	2	6215	72	Chr5	5	2	6	2	6	3
1	3	6215	72	Chr5	5	3	7	2	7	2
1	1	6226	73	Chr5	4	2	6	2	7	3
1	2	6226	73	Chr5	4	3	6	3	7	3
1	3	6226	73	Chr5	4	3	6	3	6	4
1	1	6234	74	Chr5	1	2	4	3	5	3
1	2	6234	74	Chr5	4	3	6	2	6	4
1	3	6234	74	Chr5	3	3	5	3	6	3
1	1	6261	75	Chr5	4	2	6	3	6	3
1	2	6261	75	Chr5	4	2	6	3	6	2
1	3	6261	75	Chr5	2	2	4	2	5	3
1	1	6278	76	Chr5	5	3	6	3	7	4
1	2	6278	76	Chr5	4	3	6	3	6	4
1	3	6278	76	Chr5	4	3	7	3	7	4
1	1	6288	77	Chr5	4	3	6	4	7	3
1	2	6288	77	Chr5	5	4	6	3	6	4
1	3	6288	77	Chr5	3	3	5	3	6	3
1	1	6302	78	Chr5	1	2	4	2	5	2
1	2	6302	78	Chr5	4	3	6	3	7	3
1	3	6302	78	Chr5	3	2	5	2	5	3
1	1	6321	79	Chr5	5	3	7	3	6	4
1	2	6321	79	Chr5	4	3	5	3	6	3
1	3	6321	79	Chr5	4	4	6	4	6	4
1	1	6328	80	Chr5	3	3	6	3	6	3
1	2	6328	80	Chr5	4	3	6	3	6	4
1	3	6328	80	Chr5	3	3	6	3	6	3
1	1	6345	81	Chr5	4	3	6	2	7	4
1	2	6345	81	Chr5	5	3	6	3	7	4
1	3	6345	81	Chr5	4	4	6	3	7	4
1	1	6423	82	Chr5	5	2	6	2	7	3
1	2	6423	82	Chr5	4	3	7	2	7	3
1	3	6423	82	Chr5	4	2	6	2	6	3
1	1	6497	83	Chr5	6	3	7	3	7	3
1	2	6497	83	Chr5	5	3	6	2	7	4
1	3	6497	83	Chr5	2	2	5	2	5	3
1	1	6555	84	Chr5	4	2.6	6	3	7	2
1	2	6555	84	Chr5	4	3	6	3	7	3
1	3	6555	84	Chr5	4	3	6	3	7	3
1	1	6603	85	Chr5	5	2	6	2	7	3
1	2	6603	85	Chr5	4	2	7	2	7	2
1	3	6603	85	Chr5	3	2	5	2	6	2
1	1	6681	86	Chr5	5	2	6	2	7	2
1	2	6681	86	Chr5	5	3	6	2	6	3
1	3	6681	86	Chr5	5	3	7	3	7	4
1	1	6709	87	Chr5	5	3	7	3	7	3
1	2	6709	87	Chr5	4	3	6	3	7	3
1	3	6709	87	Chr5	3	2	5	2	6	3
1	1	6724	88	Chr5	4	3	6	2	6	2
1	2	6724	88	Chr5	4	3	6	3	6	4
1	3	6724	88	Chr5	2	2	5	3	5	3
1	1	6747	89	Chr5	3	3	6	3	6	3
1	2	6747	89	Chr5	4	3	6	3	6	3
1	3	6747	89	Chr5	4	3	6	3	6	3
1	1	6782	90	Chr5	3	3	5	2	7	3
1	2	6782	90	Chr5	4	4	6	3	6	4
1	3	6782	90	Chr5	4	3	7	3	6	4
1	1	6799	91	Chr5	4	3	6	3	7	4
1	2	6799	91	Chr5	4	4	6	3	6	3
1	3	6799	91	Chr5	3	3	5	4	6	4
1	1	6805	92	Chr5	3	2	5	3	7	3
1	2	6805	92	Chr5	4	4	6	2	7	3
1	3	6805	92	Chr5	3	2	6	3	7	3
1	1	6856	93	Chr5	3	3	5	3	7	3
1	2	6856	93	Chr5	4	3	6	3	6	3
1	3	6856	93	Chr5	4	4	6	3	7	4
1	1	6900	94	Chr5	5	3	6	3	6	3
1	2	6900	94	Chr5	4	2	6	3	6	3
1	3	6900	94	Chr5	4	4	5	3	6	4
1	1	6927	95	Chr5	3	2	6	2	7	2
1	2	6927	95	Chr5	4	2	6	2	6	3
1	3	6927	95	Chr5	4	4	7	3	7	4
1	1	6941	96	Chr5	3.75	2.25	6	3	7	2
1	2	6941	96	Chr5	5	3	6	2	6	3
1	3	6941	96	Chr5	4	3	6	3	7	3
1	1	6947	97	Chr5	4	2	5	2	6	2
1	2	6947	97	Chr5	5	2	6	2	6	3
1	3	6947	97	Chr5	5	3	6	2	6	2
1	1	6979	98	Chr5	6	2	6	2	6	2
1	2	6979	98	Chr5	6	2	6	3	6	2
1	3	6979	98	Chr5	4	3	6	3	6	3
1	1	7094	99	Chr5	6	2	7	3	7	3
1	2	7094	99	Chr5	4	2	6	2	7	3
1	3	7094	99	Chr5	4	3	6	3	7	3
1	1	7127	100	Chr5	4	3	6	2	7	3
1	2	7127	100	Chr5	5	3	7	3	7	4
1	3	7127	100	Chr5	3	3	6	3	6	4
1	1	7166	101	Chr5	4	3	5	3	7	3
1	2	7166	101	Chr5	4	3	6	3	6	3
1	3	7166	101	Chr5	4	3	5	3	6	4
1	1	7187	102	Chr5	4	3	6	2	7	3
1	2	7187	102	Chr5	3	3	5	2	6	3
1	3	7187	102	Chr5	4	3	6	2	6	2
1	1	7214	103	Chr5	3	2	5	3	7	3
1	2	7214	103	Chr5	4	2	6	2	6	2
1	3	7214	103	Chr5	4	4	6	4	6	4
1	1	7226	104	Chr5	4	2	6	2	7	2
1	2	7226	104	Chr5	4	3	6	3	7	3
1	3	7226	104	Chr5	4	2	6	3	6	3
1	1	7374	105	Chr5	3.6	2.2	6	2	6	2
1	2	7374	105	Chr5	4	2	6	2	6	3
1	3	7374	105	Chr5	5	3	6	3	7	4
1	1	7444	106	Chr5	3	3	6	3	7	3
1	2	7444	106	Chr5	4	3	7	3	7	3
1	3	7444	106	Chr5	4	4	6	3	7	4
1	1	7459	107	Chr5	5	2	6	2	6	2
1	2	7459	107	Chr5	5	3	6	2	6	2
1	3	7459	107	Chr5	4	2	6	3	6	2
1	1	7471	108	Chr5	3	3	6	3	7	2
1	2	7471	108	Chr5	5	3	6	2	7	3
1	3	7471	108	Chr5	4	3	6	3	7	3
1	1	7610	109	Chr5	4	2	6	2	7	3
1	2	7610	109	Chr5	6	3	7	3	7	3
1	3	7610	109	Chr5	4	3	6	3	6	4
1	1	Hyp45	121		4	3	6	3	7	4
1	2	Hyp45	121		4	3	6	3	7	3
1	3	Hyp45	121		4	4	7	3	7	4
1	1	Hyp45	122		5	3	7	3	7	4
1	2	Hyp45	122		5	4	6	4	7	4
1	3	Hyp45	122		4	4	6	3	7	4
1	1	E6203	123		5	2	7	2	7	3
1	2	E6203	123		4	3	6	3	6	3
1	3	E6203	123		5	3	7	2	7	3
1	1	E6203	124		6	3	7	2	7	3
1	2	E6203	124		5	2	6	2	6	4
1	3	E6203	124		5	3	6	3	7	4
1	1	NIL5	125	Chr5	3.66667	3	6	3	7	4
1	2	NIL5	125	Chr5	4	3	6	3	6	4
1	3	NIL5	125	Chr5	4	3	6	3	7	4
1	1	NIL11	126	Chr11	4	3	6	3	7	4
1	2	NIL11	126	Chr11	3	2	6	2	6	3
1	3	NIL11	126	Chr11	3	2	5	2	6	3
2	1	3688	1	Chr11	2	2	4	3	4	4	6	4					5	80 - 95%
2	2	3688	1	Chr11	2	2	3	2	4	3	5	4					6	95 - 99%
2	3	3688	1	Chr11	2	2	3	2	2	2	3	2					7	99-100%	effectively dead, no green leaves
2	1	3723	2	Chr11	2	1	3	3	3	1	4	4					3	lesions <2cm each
2	2	3723	2	Chr11	3	3	5	3	6	2	7	4					4	lesions >2cm each
2	3	3723	2	Chr11	3	3	4	3	4	3	5	4					5	lesions >2cm, necrosis
2	1	3740	3	Chr11	2	2	3	2	4	3	6	4					2	ripe fruit
2	2	3740	3	Chr11	2	2	3	2	3	2	5	3
2	3	3740	3	Chr11	2	3	3	2	4	3	6	4
2	1	3765	4	Chr11	1	1	3	2	2	2	4	4					3	normal fruit load
2	2	3765	4	Chr11	2	2	4	3	4	3	5	3
2	3	3765	4	Chr11	3	3	4	3	5	4	6	4
2	1	3814	5	Chr11	2	2	4	2	4	3	6	3
2	2	3814	5	Chr11	6	2	6	2	6	2	7	3
2	3	3814	5	Chr11	4	2	5	2	6	2	7	3
2	1	3827	6	Chr11	3	3	4	2	6	4	7	3
2	2	3827	6	Chr11	4	3	5	2	6	3	7	4
2	3	3827	6	Chr11	2	3	3	2	3	4	4	4
2	1	3845	7	Chr11	2	2	4	2	4	3	6	4
2	2	3845	7	Chr11	2	3	4	4	5	4	6	4
2	3	3845	7	Chr11	2	3	4	3	5	3	7	4
2	1	3892	8	Chr11	2	2	4	2	5	2	6	3
2	2	3892	8	Chr11	3	2	4	2	4	2	7	2
2	3	3892	8	Chr11	4	2	6	3	7	3	7	2
2	1	3951	9	Chr11	1	1	2	2	4	2	5	4
2	2	3951	9	Chr11	3	3	4	3	5	4	6	4
2	3	3951	9	Chr11	4	3	6	4	6	4	7	4
2	1	3969	10	Chr11	2	3	3	3	4	4	5	4
2	2	3969	10	Chr11	3	3	4	3	6	4	7	4
2	3	3969	10	Chr11	4	3	6	3	7	4	7	4
2	1	3999	11	Chr11	1	2	3	2	3	3	5	4
2	2	3999	11	Chr11	2	2	3	2	3	2	4	3
2	3	3999	11	Chr11	4	3	5	3	5	4	7	4
2	1	4018	12	Chr11	2	1	3	2	3	2	4	4
2	2	4018	12	Chr11	2	2	3	2	4	2	5	3
2	3	4018	12	Chr11	3	2	5	2	5	3	6	3
2	1	4056	13	Chr11	2	3	2	3	3	4	4	4
2	2	4056	13	Chr11	3	3	4	3	5	4	7	4
2	3	4056	13	Chr11	3	3	5	4	6	4	7	4
2	1	4106	14	Chr11	2	2	3	2	4	3	4	3
2	2	4106	14	Chr11	2	2	3	3	4	3	5	4
2	3	4106	14	Chr11	2	2	4	2	5	4	5	4
2	1	4182	15	Chr11	2	2	3	3	3	3	4	4
2	2	4182	15	Chr11	2	2	4	3	4	3	6	3
2	3	4182	15	Chr11	4	2	5	3	5	3	7	4
2	1	4228	16	Chr11	2	3	3	3	3	3	4	4
2	2	4228	16	Chr11	2	2	4	3	4	3	6	3
2	3	4228	16	Chr11	2	3	4	2	5	3	6	4
2	1	4257	17	Chr11	3	3	4	4	6	4	7	4
2	2	4257	17	Chr11	2	2	3	3	4	4	5	4
2	3	4257	17	Chr11	4	3	5	3	5	3	6	3
2	1	4265	18	Chr11	1	2	3	3	4	3	6	4
2	2	4265	18	Chr11	3	3	4	2	5	3	7	4
2	3	4265	18	Chr11	3	2	4	3	5	4	6	4
2	1	4290	19	Chr11	2	2	3	2	3	3	4	4
2	2	4290	19	Chr11	2	2	4	2	4	2	6	3
2	3	4290	19	Chr11	4	2	5	2	6	3	6	2
2	1	4305	20	Chr11	2	1	4	2	4	2	5	4
2	2	4305	20	Chr11	2	1	3	2	4	2	4	2
2	3	4305	20	Chr11	3	2	4	3	5	2	5	3
2	1	4442	21	Chr11	3	2	3	3	4	3	6	4
2	2	4442	21	Chr11	2	2	3	3	3	3	5	4
2	3	4442	21	Chr11	4	2	5	3	5	3	7	4
2	1	4498	22	Chr11	2	1	3	2	2	2	3	4
2	2	4498	22	Chr11	2	3	4	3	4	3	5	4
2	3	4498	22	Chr11	2	2	4	3	4	3	5	4
2	1	4558	23	Chr11	2	2	4	2	3	3	6	4
2	2	4558	23	Chr11	2	2	4	3	5	3	7	4
2	3	4558	23	Chr11	2	3	3	2	4	4	6	4
2	1	4659	24	Chr11	1	1	2	2	3	2	5	3
2	2	4659	24	Chr11	2	3	4	4	6	3	7	4
2	3	4659	24	Chr11	4	3	5	3	6	4	7	4
2	1	4718	25	Chr11	3	2	5	2	6	3	7	3
2	2	4718	25	Chr11	3	2	4	2	5	3	7	4
2	3	4718	25	Chr11	4	2	5	2	6	2	7	2
2	1	4759	26	Chr11	2	2	4	2	5	3	7	4
2	2	4759	26	Chr11	3	3	4	3	5	4	7	4
2	3	4759	26	Chr11	4	3	5	3	6	4	7	4
2	1	4794	27	Chr11	2	2	4	2	4	4	6	4
2	2	4794	27	Chr11	2	2	4	2	4	3	5	4
2	3	4794	27	Chr11	3	2	4	2	4	3	5	4
2	1	4802	28	Chr11	2	3	3	3	4	4	4	4
2	2	4802	28	Chr11	2	3	3	3	4	3	6	4
2	3	4802	28	Chr11	2	3	3	4	4	4	6	4
2	1	4861	29	Chr11	2	1	3	2	3	2	3	3
2	2	4861	29	Chr11	3	3	4	3	5	3	6	4
2	3	4861	29	Chr11	3	3	4	3	5	3	6	4
2	1	4877	30	Chr11	1	2	3	2	3	2	4	4
2	2	4877	30	Chr11	2	2	4	3	4	3	6	4
2	3	4877	30	Chr11	4	3	5	2	5	3	7	4
2	1	4897	31	Chr11	2	2	3	3	3	3	4	3
2	2	4897	31	Chr11	1	1	3	2	3	2	5	4
2	3	4897	31	Chr11	2	3	4	3	5	4	6	4
2	1	4922	32	Chr11	2	2	4	2	4	3	6	4
2	2	4922	32	Chr11	4	3	4	2	5	3	7	4
2	3	4922	32	Chr11	3	2	4	2	5	3	7	3
2	1	4925	33	Chr11	2	1	4	2	4	2	5	2
2	2	4925	33	Chr11	3	3	5	2	6	3	7	4
2	3	4925	33	Chr11	5	3	7	3	7	4	7	4
2	1	4940	34	Chr11	2	1	4	2	5	2	7	3
2	2	4940	34	Chr11	2	1	5	2	6	2	7	3
2	3	4940	34	Chr11	3	2	5	2	5	3	7	4
2	1	4945	35	Chr11	3	1	4	2	3	3	6	4
2	2	4945	35	Chr11	2	2	4	2	4	3	5	4
2	3	4945	35	Chr11	5	3	6	3	7	3	7	4
2	1	4961	36	Chr11	2	2	3	3	4	3	6	4
2	2	4961	36	Chr11	2	2	3	2	3	2	6	3
2	3	4961	36	Chr11	3	4	4	3	6	4	7	4
2	1	4969	37	Chr11	2	1	3	2	4	2	5	4
2	2	4969	37	Chr11	3	2	4	4	6	4	7	4
2	3	4969	37	Chr11	4	3	6	3	7	3	7	4
2	1	4993	38	Chr11	3	3	4	3	4	4	6	4
2	2	4993	38	Chr11	2	2	4	3	5	3	6	4
2	3	4993	38	Chr11	3	3	4	3	5	4	6	4
2	1	5010	39	Chr11	2	2	4	2	4	3	6	4
2	2	5010	39	Chr11	4	3	5	2	6	3	7	2
2	3	5010	39	Chr11	3	3	4	3	5	4	5	4
2	1	5015	40	Chr11	1	2	3	2	3	3	3	4
2	2	5015	40	Chr11	2	2	4	2	4	3	5	4
2	3	5015	40	Chr11	4	2	6	2	6	3	7	4
2	1	5055	41	Chr11	2	2	3	3	4	4	5	4
2	2	5055	41	Chr11	3	3	3	3	5	3	6	4
2	3	5055	41	Chr11	3	3	4	3	5	4	5	4
2	1	5103	42	Chr11	1	1	4	2	5	2	6	4
2	2	5103	42	Chr11	4	2	4	3	5	3	7	3
2	3	5103	42	Chr11	4	2	5	2	6	3	7	2
2	1	5162	43	Chr11	2	1	3	2	3	2	4	4
2	2	5162	43	Chr11	2	3	3	3	4	4	6	4
2	3	5162	43	Chr11	3	3	4	2	5	4	6	4
2	1	5186	44	Chr11	2	3	3	2	2	2	4	4
2	2	5186	44	Chr11	2	3	3	4	4	4	5	4
2	3	5186	44	Chr11	3	3	3	3	4	4	5	4
2	1	5224	45	Chr11	3	2	5	2	6	3	7	3
2	2	5224	45	Chr11	5	3	5	3	7	3	7	4
2	3	5224	45	Chr11	3	2	5	2	5	2	6	2
2	1	5245	46	Chr11	2	2	3	2	4	3	4	4
2	2	5245	46	Chr11	2	2	4	2	4	2	6	4
2	3	5245	46	Chr11	3	2	4	3	5	3	6	3
2	1	5285	47	Chr11	1	2	1	1	2	3	4	4
2	2	5285	47	Chr11	4	3	4	3	6	4	7	4
2	3	5285	47	Chr11	2	2	4	3	4	4	5	3
2	1	5339	48	Chr11	2	2	4	2	5	2	7	4
2	2	5339	48	Chr11	2	1	3	3	4	3	6	4
2	3	5339	48	Chr11	4	2	6	2	6	3	7	3
2	1	5362	49	Chr11	2	2	3	3	3	3	5	4
2	2	5362	49	Chr11	2	2	3	3	3	3	6	4
2	3	5362	49	Chr11	3	2	3	3	4	4	5	4
2	1	5385	50	Chr11	2	1	4	2	3	2	4	2
2	2	5385	50	Chr11	3	3	4	3	4	3	5	4
2	3	5385	50	Chr11	4	2	5	3	6	3	7	4
2	1	5422	51	Chr11	2	3	3	3	4	3	6	4
2	2	5422	51	Chr11	2	2	3	2	3	2	5	4
2	3	5422	51	Chr11	2	2	3	2	4	3	4	4
2	1	7717	110	Chr11	2	2	4	3	5	3	7	4
2	2	7717	110	Chr11	3	3	5	3	6	3	7	4
2	3	7717	110	Chr11	3	3	4	3	5	3	6	4
2	1	7731	111	Chr11	3	2	3	3	4	3	5	4
2	2	7731	111	Chr11	3	3	4	3	5	3	6	4
2	3	7731	111	Chr11	3	3	5	3	5	4	7	4
2	1	7743	112	Chr11	3	2	4	3	5	2	7	3
2	2	7743	112	Chr11	3	3	6	4	7	4	7	4
2	3	7743	112	Chr11	3	3	4	2	5	3	6	4
2	1	7766	113	Chr11	1	1	3	2	3	2	4	4
2	2	7766	113	Chr11	5	2	6	3	7	2	7	4
2	3	7766	113	Chr11	4	3	5	2	6	3	6	4
2	1	7799	114	Chr11	2	1	4	2	3	2	4	3
2	2	7799	114	Chr11	3	3	4	3	6	4	7	4
2	3	7799	114	Chr11	4	4	5	3	6	4	6	4
2	1	7826	115	Chr11	2	2	3	2	3	3	5	4
2	2	7826	115	Chr11	2	3	3	2	3	3	5	4
2	3	7826	115	Chr11	3	3	4	3	5	4	5	4
2	1	7852	116	Chr11	2	2	2	3	3	4	5	4
2	2	7852	116	Chr11	4	3	4	4	6	4	7	4
2	3	7852	116	Chr11	3	3	4	3	5	4	5	4
2	1	7868	117	Chr11	1	2	3	2	4	2	5	3
2	2	7868	117	Chr11	2	3	4	3	5	3	7	3
2	3	7868	117	Chr11	3	2	4	3	4	3	5	3
2	1	7952	118	Chr11	2	1	3	2	3	2	5	4
2	2	7952	118	Chr11	2	2	4	2	4	3	6	4
2	3	7952	118	Chr11	2	3	4	3	4	4	5	4
2	1	8009	119	Chr11	2	2	3	2	3	3	5	4
2	2	8009	119	Chr11	4	3	5	2	6	3	7	4
2	3	8009	119	Chr11	3	3	4	4	5	4	7	4
2	1	8032	120	Chr11	1	2	2	2	2	2	3	2
2	2	8032	120	Chr11	2	2	3	3	3	3	6	4
2	3	8032	120	Chr11	2	2	4	3	4	3	5	4
2	1	5455	52	Chr5	3	2	3	3	5	4	6	3
2	2	5455	52	Chr5	3	2	4	2	5	2	7	3
2	3	5455	52	Chr5	3	3	4	3	5	3	6	4
2	1	5470	53	Chr5	2	2	4	3	3	3	5	3
2	2	5470	53	Chr5	3	2	4	2	4	2	6	2
2	3	5470	53	Chr5	2	2	4	3	5	3	6	4
2	1	5516	54	Chr5	1	2	1	2	3	4	5	4
2	2	5516	54	Chr5	2	3	3	3	4	4	5	4
2	3	5516	54	Chr5	3	2	4	3	5	4	5	3
2	1	5553	55	Chr5	2	2	3	4	3	4	5	3
2	2	5553	55	Chr5	5	3	5	3	6	4	7	4
2	3	5553	55	Chr5	3	3	4	3	5	3	6	3
2	1	5592	56	Chr5	2	2	3	2	4	3	6	3
2	2	5592	56	Chr5	1	2	3	2	3	3	5	3
2	3	5592	56	Chr5	3	2	4	3	5	3	5	3
2	1	5605	57	Chr5	2	1	4	3	5	3	7	4
2	2	5605	57	Chr5	3	2	6	2	6	3	7	4
2	3	5605	57	Chr5	3	2	5	2	6	3	7	3
2	1	5616	58	Chr5	2	1	3	3	4	2	5	4
2	2	5616	58	Chr5	2	3	4	2	5	2	5	3
2	3	5616	58	Chr5	3	3	4	3	5	3	6	3
2	1	5705	59	Chr5	2	2	3	2	4	2	6	4
2	2	5705	59	Chr5	4	3	5	4	6	4	7	4
2	3	5705	59	Chr5	3	2	5	3	5	3	7	3
2	1	5722	60	Chr5	2	1	4	2	5	2	6	3
2	2	5722	60	Chr5	4	3	5	2	6	2	7	3
2	3	5722	60	Chr5	3	3	4	2	5	2	6	3
2	1	5726	61	Chr5	2	1	3	2	4	2	6	3
2	2	5726	61	Chr5	3	1	4	2	4	2	6	4
2	3	5726	61	Chr5	3	2	4	2	5	2	7	4
2	1	5771	62	Chr5	1	1	3	2	3	2	3	4
2	2	5771	62	Chr5	3	3	4	3	5	3	6	4
2	3	5771	62	Chr5	4	3	5	3	5	4	6	4
2	1	6042	63	Chr5	2	1	3	2	3	3	5	3
2	2	6042	63	Chr5	4	2	5	3	6	2	7	4
2	3	6042	63	Chr5	2	2	3	2	4	2	6	3
2	1	5861	64	Chr5	2	2	4	1	4	3	5	4
2	2	5861	64	Chr5	1	1	4	2	4	2	5	3
2	3	5861	64	Chr5	4	2	4	2	5	3	6	3
2	1	5873	65	Chr5	2	1	3	2	3	2	5	3
2	2	5873	65	Chr5	2	3	4	2	5	3	7	3
2	3	5873	65	Chr5	3	3	3	3	5	3	5	4
2	1	5920	66	Chr5	2	2	3	3	3	3	4	4
2	2	5920	66	Chr5	3	2	4	2	6	3	7	4
2	3	5920	66	Chr5	3	3	4	4	5	4	5	4
2	1	5941	67	Chr5	2	2	3	3	3	3	5	4
2	2	5941	67	Chr5	5	3	5	3	6	2	6	4
2	3	5941	67	Chr5	4	3	4	4	5	4	6	4
2	1	5968	68	Chr5	2	2	3	2	4	2	5	3
2	2	5968	68	Chr5	3	2	4	3	5	2	6	3
2	3	5968	68	Chr5	3	2	5	2	5	3	6	4
2	1	6011	69	Chr5	2	3	3	4	4	4	6	4
2	2	6011	69	Chr5	2	3	5	4	6	4	6	4
2	3	6011	69	Chr5	3	3	4	4	5	4	7	4
2	1	6072	70	Chr5	2	2	3	3	3	3	4	3
2	2	6072	70	Chr5	2	1	4	2	4	2	6	3
2	3	6072	70	Chr5	3	2	5	4	5	3	6	4
2	1	6094	71	Chr5	2	2	3	2	4	3	5	4
2	2	6094	71	Chr5	2	2	4	2	4	2	6	4
2	3	6094	71	Chr5	3	2	4	2	5	3	6	4
2	1	6215	72	Chr5	2	2	2	2	3	3	5	3
2	2	6215	72	Chr5	2	2	4	2	5	2	6	3
2	3	6215	72	Chr5	2	2	4	2	4	3	5	3
2	1	6226	73	Chr5	1	3	3	3	4	3	5	4
2	2	6226	73	Chr5	2	2	4	3	4	3	6	4
2	3	6226	73	Chr5	4	3	6	4	5	4	7	4
2	1	6234	74	Chr5	1	1	2	2	2	3	3	4
2	2	6234	74	Chr5	2	2	3	3	4	3	6	4
2	3	6234	74	Chr5	2	2	4	3	4	4	5	4
2	1	6261	75	Chr5	1	2	3	2	3	2	5	4
2	2	6261	75	Chr5	3	3	4	4	5	3	6	3
2	3	6261	75	Chr5	3	3	4	2	5	3	6	4
2	1	6278	76	Chr5	2	2	2	3	3	2	5	4
2	2	6278	76	Chr5	2	1	3	1	4	3	6	4
2	3	6278	76	Chr5	3	2	4	2	5	3	6	4
2	1	6288	77	Chr5	1	2	3	3	3	4	5	4
2	2	6288	77	Chr5	4	3	5	4	5	4	6	4
2	3	6288	77	Chr5	3	3	4	2	5	4	6	4
2	1	6302	78	Chr5	2	1	4	2	5	2	6	3
2	2	6302	78	Chr5	2	2	4	3	5	3	6	4
2	3	6302	78	Chr5	4	2	6	3	6	3	7	3
2	1	6321	79	Chr5	1	2	2	2	3	3	4	4
2	2	6321	79	Chr5	2	3	3	4	4	4	5	4
2	3	6321	79	Chr5	3	3	4	3	5	4	6	4
2	1	6328	80	Chr5	2	2	3	2	4	2	6	4
2	2	6328	80	Chr5	1	2	4	2	4	2	5	3
2	3	6328	80	Chr5	2	2	4	3	5	3	5	4
2	1	6345	81	Chr5	1	2	4	2	4	3	5	3
2	2	6345	81	Chr5	4	3	5	2	5	2	7	3
2	3	6345	81	Chr5	3	3	4	2	5	4	6	4
2	1	6423	82	Chr5	1	1	3	2	3	2	4	4
2	2	6423	82	Chr5	3	1	4	2	5	2	5	3
2	3	6423	82	Chr5	3	2	4	2	5	2	6	3
2	1	6497	83	Chr5	2	2	3	3	4	3	6	3
2	2	6497	83	Chr5	4	3	5	3	6	3	7	3
2	3	6497	83	Chr5	3	2	4	3	5	3	7	4
2	1	6555	84	Chr5	3	2	5	3	6	3	7	4
2	2	6555	84	Chr5	4	2	4	3	5	3	7	3
2	3	6555	84	Chr5	5	2	6	2	6	3	7	4
2	1	6603	85	Chr5	1	1	3	2	3	2	5	2
2	2	6603	85	Chr5	2	2	3	2	4	2	5	2
2	3	6603	85	Chr5	3	2	4	2	3	2	5	2
2	1	6681	86	Chr5	1	2	3	2	3	3	4	4
2	2	6681	86	Chr5	2	2	4	3	4	2	6	4
2	3	6681	86	Chr5	4	2	5	4	6	3	6	3
2	1	6709	87	Chr5	2	3	3	4	3	4	5	4
2	2	6709	87	Chr5	2	2	4	2	4	2	5	3
2	3	6709	87	Chr5	3	3	5	3	5	3	6	4
2	1	6724	88	Chr5	2	2	3	3	3	3	5	3
2	2	6724	88	Chr5	2	1	3	2	3	2	4	3
2	3	6724	88	Chr5	4	3	5	3	5	3	6	4
2	1	6747	89	Chr5	2	2	4	2	4	3	5	4
2	2	6747	89	Chr5	2	2	4	2	4	3	6	4
2	3	6747	89	Chr5	3	2	5	2	5	3	5	4
2	1	6782	90	Chr5	2	1	3	2	3	3	5	4
2	2	6782	90	Chr5	2	2	4	2	5	3	6	4
2	3	6782	90	Chr5	3	2	5	3	5	3	6	3
2	1	6799	91	Chr5	1	2	2	2	2	3	3	4
2	2	6799	91	Chr5	3	3	3	2	5	3	6	3
2	3	6799	91	Chr5	2	3	4	3	5	4	6	4
2	1	6805	92	Chr5	1	2	2	2	3	2	5	4
2	2	6805	92	Chr5	2	2	4	3	5	3	7	4
2	3	6805	92	Chr5	4	3	5	2	5	3	7	4
2	1	6856	93	Chr5	2	2	2	3	3	4	4	4
2	2	6856	93	Chr5	2	3	4	4	5	4	6	4
2	3	6856	93	Chr5	3	3	4	3	4	3	5	3
2	1	6900	94	Chr5	2	3	3	3	3	4	5	4
2	2	6900	94	Chr5	1	3	4	3	2	3	4	4
2	3	6900	94	Chr5	3	3	5	3	6	3	7	4
2	1	6927	95	Chr5	2	2	3	2	4	3	5	4
2	2	6927	95	Chr5	1	1	4	2	5	2	6	3
2	3	6927	95	Chr5	3	3	4	3	5	3	6	4
2	1	6941	96	Chr5	2	1	2	2	2	3	4	4
2	2	6941	96	Chr5	3	2	4	3	5	3	7	3
2	3	6941	96	Chr5	4	2	6	2	5	2	6	3
2	1	6947	97	Chr5	1	1	3	2	3	2	4	2
2	2	6947	97	Chr5	3	2	4	2	4	2	6	3
2	3	6947	97	Chr5	3	2	4	2	4	2	5	2
2	1	6979	98	Chr5	2	2	3	3	4	2	6	3
2	2	6979	98	Chr5	3	3	4	2	5	2	6	3
2	3	6979	98	Chr5	4	3	4	3	5	4	6	4
2	1	7094	99	Chr5	2	2	3	1	3	2	5	3
2	2	7094	99	Chr5	1	1	3	2	3	2	4	4
2	3	7094	99	Chr5	2	3	3	3	4	4	4	4
2	1	7127	100	Chr5	2	2	3	3	4	4	5	3
2	2	7127	100	Chr5	4	3	4	3	6	4	7	4
2	3	7127	100	Chr5	3	3	4	4	5	4	6	4
2	1	7166	101	Chr5	1	2	3	2	3	3	5	3
2	2	7166	101	Chr5	2	2	3	2	4	3	6	4
2	3	7166	101	Chr5	3	3	4	2	5	4	6	4
2	1	7187	102	Chr5	1	2	3	3	2	3	4	3
2	2	7187	102	Chr5	2	2	3	2	4	2	5	3
2	3	7187	102	Chr5	2	1	4	2	4	2	5	3
2	1	7214	103	Chr5	1	1	3	2	2	2	4	4
2	2	7214	103	Chr5	2	2	4	2	4	2	5	3
2	3	7214	103	Chr5	2	3	3	3	5	4	5	4
2	1	7226	104	Chr5	2	2	3	2	3	2	5	3
2	2	7226	104	Chr5	2	2	3	3	3	3	5	4
2	3	7226	104	Chr5	3	3	4	3	5	3	5	4
2	1	7374	105	Chr5	1	2	3	2	3	2	4	2
2	2	7374	105	Chr5	2	3	3	3	4	3	5	4
2	3	7374	105	Chr5	3	3	4	2	5	3	6	4
2	1	7444	106	Chr5	2	2	3	2	3	3	4	3
2	2	7444	106	Chr5	2	2	4	2	4	2	7	3
2	3	7444	106	Chr5	3	3	4	3	6	3	7	4
2	1	7459	107	Chr5	2	3	2	3	4	3	5	3
2	2	7459	107	Chr5	4	2	5	2	6	2	6	3
2	3	7459	107	Chr5	3	2	4	3	5	3	6	4
2	1	7471	108	Chr5	1	1	2	1	2	2	4	3
2	2	7471	108	Chr5	2	2	4	3	3	3	5	3
2	3	7471	108	Chr5	2	2	4	2	3	2	4	2
2	1	7610	109	Chr5	1	2	2	3	4	3	5	4
2	2	7610	109	Chr5	5	2	6	3	6	3	7	4
2	3	7610	109	Chr5	3	3	5	3	5	2	6	4
2	1	Hyp45	121		2	2	2	3	4	4	6	4
2	2	Hyp45	121		2	3	4	3	5	3	7	4
2	3	Hyp45	121		4	3	5	4	6	4	7	4
2	1	Hyp45	122		2	2	4	2	6	3	7	3
2	2	Hyp45	122		4	3	5	3	6	3	7	3
2	3	Hyp45	122		4	3	5	4	6	4	6	4
2	1	E6203	123		2	2	3	2	4	3	6	4
2	2	E6203	123		2	2	4	3	4	2	6	3
2	3	E6203	123		3	2	4	2	5	3	7	3
2	1	E6203	124		2	1	3	2	3	3	5	4
2	2	E6203	124		4	2	5	2	6	3	7	3
2	3	E6203	124		3	2	5	2	5	2	7	3
2	1	NIL5	125	Chr5	1	2	3	3	3	4	6	4
2	2	NIL5	125	Chr5	2	3	4	3	5	4	6	4
2	3	NIL5	125	Chr5	3	3	4	3	5	3	6	4
2	1	NIL11	126	Chr11	2	2	3	2	4	3	6	3
2	2	NIL11	126	Chr11	2	2	4	2	5	3	6	4
2	3	NIL11	126	Chr11	3	3	4	3	4	3	6	4

## Sheet: 10FD
					Date: 9/21		Date: 9/24		Date:10/1		Date:10/7		Date:10/25		Date: 10/28
Loc	Block	Line Name	Genotype ID	Chromosome	Leaf	Stem	Leaf	Stem	Leaf	Stem	Leaf	Stem	Leaf	Stem	Leaf	Stem
1	1	3688	1	Chr11	2	2	5	3	5	4	5	4	5	4	6	5
1	2	3688	1	Chr11	2	2	4	3	5	4	5	4	5	4	6	5
1	3	3688	1	Chr11	4	3	5	3	5	4	5	4	5	4	7	5
1	4	3688	1	Chr11	4	3	5	2	5	3	5	3	5	4	7	5
1	5	3688	1	Chr11	4	3	5	3	5	4	5	4	5	5	7	5
1	1	3723	2	Chr11	3	3	5	4	5	4	5	4	5	4	7	5
1	2	3723	2	Chr11	1	1	4	3	5	4	5	4	5	3	6	5
1	3	3723	2	Chr11	2	2	4	3	5	4	5	4	6	5	7	5
1	4	3723	2	Chr11	3	3	5	3	5	4	5	4	6	5	7	5
1	5	3723	2	Chr11	3	2	4	3	5	4	5	4	6	4	7	5
1	1	3740	3	Chr11	4	3	6	3	6	4	6	4	6	5	6	5
1	2	3740	3	Chr11	2	2	4	3	5	4	5	4	5	5	6	5
1	3	3740	3	Chr11	2	2	4	4	5	4	6	4	7	5	7	5
1	4	3740	3	Chr11	2	2	4	3	5	3	6	4	7	5	7	5
1	5	3740	3	Chr11	4	2	5	2	6	4	6	4	7	5	7	5
1	1	3765	4	Chr11	2	3	5	4	6	4	6	4	5	4	7	5
1	2	3765	4	Chr11	2	2	4	4	5	4	5	4	5	4	7	5
1	3	3765	4	Chr11	3	3	5	4	4	4	4	4	6	5	7	5
1	4	3765	4	Chr11	5	3	5	3	6	4	4	4	6	5	7	5
1	5	3765	4	Chr11	4	3	5	3	5	4	5	4	6	5	7	5
1	1	3827	6	Chr11	4	3	6	4	6	4	6	4	7	5	7	5
1	2	3827	6	Chr11	4	3	5	3	6	4	5	4	6	4	7	5
1	3	3827	6	Chr11	2	3	4	3	6	4	6	4	7	5	7	5
1	4	3827	6	Chr11	5	3	6	3	6	4	7	4	7	5	7	5
1	5	3827	6	Chr11	4	3	5	3	6	4	5	5	6	5	7	5
1	1	3845	7	Chr11	3	2	5	4	6	4	5	4	6	4	6	5
1	2	3845	7	Chr11	2	2	4	4	6	4	5	4	6	5	7	5
1	3	3845	7	Chr11	3	3	5	4	5	4	5	4	5	5	6	5
1	4	3845	7	Chr11	4	3	5	3	6	4	7	4	7	5	7	5
1	5	3845	7	Chr11	3	3	5	3	6	4	5	4	6	5	7	5
1	1	3892	8	Chr11	5	3	6	4	6	3	5	4	6	5	7	5
1	2	3892	8	Chr11	4	3	6	3	6	3	6	4	7	5	7	5
1	3	3892	8	Chr11	4	3	5	3	5	4	5	4	6	5	7	5
1	4	3892	8	Chr11	3	3	4	3	6	4	6	4	7	5	7	5
1	5	3892	8	Chr11	4	3	5	3	6	4	6	5	7	5	7	5
1	1	3951	9	Chr11	3	3	5	3	5	4	5	4	5	4	7	5
1	2	3951	9	Chr11	4	3	5	4	5	4	5	4	6	4	7	5
1	3	3951	9	Chr11	4	3	5	3	5	4	5	4	6	4	7	5
1	4	3951	9	Chr11	3	3	5	3	5	4	4	4	6	4	7	5
1	5	3951	9	Chr11	3	3	6	2	5	4	5	4	6	5	7	5
1	1	3969	10	Chr11	6	4	6	4	5	4	5	4	6	4	7	5
1	2	3969	10	Chr11	2	2	5	3	6	4	6	4	7	5	7	5
1	3	3969	10	Chr11	3	2	4	4	5	4	5	4	6	5	7	5
1	4	3969	10	Chr11	3	3	5	3	5	4	5	4	6	4	7	5
1	5	3969	10	Chr11	4	3	6	3	6	4	6	4	7	5	7	5
1	1	3999	11	Chr11	3	2	5	3	5	3	4	3	5	4	7	5
1	2	3999	11	Chr11	2	2	4	3	5	4	5	3	5	4	6	4
1	3	3999	11	Chr11	3	2	5	2	4	3	4	3	6	5	7	5
1	4	3999	11	Chr11	4	3	5	4	5	4	5	4	5	4	7	5
1	5	3999	11	Chr11	4	3	5	3	5	4	5	4	5	5	7	5
1	1	4018	12	Chr11	5	4	5	4	5	4	4	4	5	4	6	5
1	2	4018	12	Chr11	3	3	5	4	5	4	4	4	5	4	7	5
1	3	4018	12	Chr11	3	3	4	4	4	4	4	4	5	4	7	5
1	4	4018	12	Chr11	3	3	5	3	5	4	5	4	5	4	7	5
1	5	4018	12	Chr11	4	3	5	3	5	4	4	4	5	4	7	5
1	1	4056	13	Chr11	3	3	6	4	6	5	6	5	6	5	7	5
1	2	4056	13	Chr11	2	3	5	4	6	5	6	5	6	5	7	5
1	3	4056	13	Chr11	3	3	6	4	6	5	5	5	6	5	7	5
1	4	4056	13	Chr11	4	3	5	4	6	4	6	5	7	5	7	5
1	5	4056	13	Chr11	3	3	5	4	6	5	6	5	6	5	7	5
1	1	4106	14	Chr11	2	3	4	3	5	4	5	4	5	4	6	4
1	2	4106	14	Chr11	1	2	3	2	4	4	5	4	6	4	7	5
1	3	4106	14	Chr11	3	3	4	4	4	4	4	4	5	5	6	5
1	4	4106	14	Chr11	2	2	4	4	5	4	5	4	5	5	6	5
1	5	4106	14	Chr11	4	3	5	3	6	4	6	4	6	5	7	5
1	1	4182	15	Chr11	3	3	5	4	6	4	6	4	6	4	6	5
1	2	4182	15	Chr11	3	3	5	4	5	4	5	4	5	4	6	5
1	3	4182	15	Chr11	4	3	5	4	5	4	5	4	6	4	7	5
1	4	4182	15	Chr11	4	3	6	3	5	4	5	4	5	5	7	5
1	5	4182	15	Chr11	4	3	5	3	5	4	5	4	5	4	6	5
1	1	4228	16	Chr11	6	3	6	4	6	4	6	4	6	5	7	5
1	2	4228	16	Chr11	3	3	5	3	5	4	5	4	5	4	6	4
1	3	4228	16	Chr11	4	3	5	3	6	3	6	4	7	4	7	5
1	4	4228	16	Chr11	4	2	5	2	6	4	5	4	6	5	7	5
1	5	4228	16	Chr11	3	2	5	2	6	4	6	4	7	5	7	5
1	1	4265	18	Chr11	3	3	5	3	5	4	5	4	5	4	7	5
1	2	4265	18	Chr11	3	3	5	3	5	4	5	4	5	4	7	5
1	3	4265	18	Chr11	3	3	6	3	5	4	5	4	7	5	7	5
1	4	4265	18	Chr11	4	3	5	3	5	4	5	4	6	4	7	5
1	5	4265	18	Chr11	4	3	5	3	6	4	6	4	6	4	7	5
1	1	4305	20	Chr11	2	3	4	4	5	4	5	4	5	5	7	5
1	2	4305	20	Chr11	3	3	5	4	5	4	5	4	6	5	7	5
1	3	4305	20	Chr11	3	3	5	4	5	4	5	4	6	4	7	5
1	4	4305	20	Chr11	4	3	6	3	6	4	5	4	6	4	7	5
1	5	4305	20	Chr11	4	3	5	3	5	4	5	4	6	5	7	5
1	1	4442	21	Chr11	4	4	6	4	5	4	5	4	5	4	6	5
1	2	4442	21	Chr11	2	2	4	4	6	4	6	4	5	5	6	5
1	3	4442	21	Chr11	3	2	5	3	6	4	5	4	5	5	7	5
1	4	4442	21	Chr11	4	3	5	4	6	4	6	4	6	5	7	5
1	5	4442	21	Chr11	4	3	5	3	5	4	5	4	6	4	7	5
1	1	4498	22	Chr11	3	3	5	4	6	4	5	4	6	5	7	5
1	2	4498	22	Chr11	3	3	6	3	6	4	6	4	6	5	7	5
1	3	4498	22	Chr11	4	3	5	4	6	4	6	4	6	5	7	5
1	4	4498	22	Chr11	4	3	6	3	6	4	6	4	7	5	7	5
1	5	4498	22	Chr11	4	3	5	3	6	4	5	4	6	5	7	5
1	1	4718	25	Chr11	3	4	5	4	5	4	5	5	5	5	7	5
1	2	4718	25	Chr11	4	3	5	4	6	4	5	4	6	5	7	5
1	3	4718	25	Chr11	4	3	5	3	5	4	5	4	7	5	7	5
1	4	4718	25	Chr11	5	3	6	3	6	4	5	4	6	5	7	5
1	5	4718	25	Chr11	4	3	5	2	6	4	6	4	6	5	7	5
1	1	4759	26	Chr11	3	3	6	3	6	4	6	4	7	5	7	5
1	2	4759	26	Chr11	2	3	5	3	5	4	5	3	6	4	7	5
1	3	4759	26	Chr11	3	3	6	3	5	4	5	4	6	4	7	5
1	4	4759	26	Chr11	4	3	6	3	6	4	5	4	6	5	7	5
1	5	4759	26	Chr11	4	3	5	3	6	4	6	5	7	5	7	5
1	1	4794	27	Chr11	3	3	5	3	6	3	5	3	5	4	6	5
1	2	4794	27	Chr11	3	3	5	3	6	4	6	4	6	4	7	5
1	3	4794	27	Chr11	2	2	4	3	5	4	5	4	5	4	6	5
1	4	4794	27	Chr11	4	3	5	3	5	4	6	4	6	5	7	5
1	5	4794	27	Chr11	4	3	5	2	5	4	5	4	6	4	7	5
1	1	4802	28	Chr11	5	4	6	4	6	4	6	4	7	5	7	5
1	2	4802	28	Chr11	3	3	5	4	6	4	6	4	6	4	7	5
1	3	4802	28	Chr11	3	3	6	3	6	4	5	4	6	5	7	5
1	4	4802	28	Chr11	3	3	5	4	6	4	4	4	6	5	7	5
1	5	4802	28	Chr11	4	3	5	4	6	4	6	5	7	5	7	5
1	1	4877	30	Chr11	3	3	5	3	6	4	5	4	7	5	7	5
1	2	4877	30	Chr11	2	3	4	3	6	4	6	4	7	5	7	5
1	3	4877	30	Chr11	4	3	6	3	6	4	5	4	7	5	7	5
1	4	4877	30	Chr11	3	3	5	3	5	4	4	4	7	5	7	5
1	5	4877	30	Chr11	5	4	6	4	6	5	6	5	7	5	7	5
1	1	4897	31	Chr11	2	2	4	3	6	4	6	4	5	4	6	5
1	2	4897	31	Chr11	2	3	4	4	6	4	5	4	5	4	6	5
1	3	4897	31	Chr11	3	3	4	4	5	4	5	4	5	4	6	5
1	4	4897	31	Chr11	2	2	4	4	5	4	5	4	5	5	6	5
1	5	4897	31	Chr11	3	3	5	3	5	4	5	4	5	4	6	5
1	1	4925	33	Chr11	4	4	6	4	6	4	6	4	7	5	7	5
1	2	4925	33	Chr11	1	2	4	3	5	4	6	4	6	4	7	5
1	3	4925	33	Chr11	3	2	6	3	6	4	6	4	7	5	7	5
1	4	4925	33	Chr11	4	3	6	3	6	4	6	4	7	5	7	5
1	5	4925	33	Chr11	4	3	5	3	6	4	6	4	7	5	7	5
1	1	4969	37	Chr11	3	2	5	3	5	4	5	4	5	5	6	5
1	2	4969	37	Chr11	2	2	4	2	5	4	6	4	6	4	7	5
1	3	4969	37	Chr11	3	3	5	3	5	4	5	4	6	5	7	5
1	4	4969	37	Chr11	3	2	5	3	5	3	5	3	6	4	7	5
1	5	4969	37	Chr11	4	3	5	3	6	4	6	4	7	5	7	5
1	1	4993	38	Chr11	2	3	4	4	6	4	5	5	5	4	6	5
1	2	4993	38	Chr11	3	3	5	4	5	4	5	4	5	4	7	5
1	3	4993	38	Chr11	4	3	6	4	6	4	5	4	5	5	6	5
1	4	4993	38	Chr11	4	3	6	3	5	4	5	4	5	5	6	5
1	5	4993	38	Chr11	4	3	6	3	5	4	5	4	5	5	7	5
1	1	5010	39	Chr11	3	3	5	3	5	4	5	4	5	4	6	5
1	2	5010	39	Chr11	2	2	4	3	5	4	5	4	5	4	6	5
1	3	5010	39	Chr11	3	3	5	3	5	4	5	4	6	5	7	5
1	4	5010	39	Chr11	4	3	6	3	6	4	5	4	6	5	7	5
1	5	5010	39	Chr11	3	3	5	4	6	4	6	4	7	5	7	5
1	1	5055	41	Chr11	5	4	6	4	5	4	5	4	5	4	6	5
1	2	5055	41	Chr11	3	3	4	3	5	4	5	4	5	4	7	5
1	3	5055	41	Chr11	3	3	6	4	6	4	6	4	6	5	7	5
1	4	5055	41	Chr11	4	3	5	3	6	4	6	5	5	5	6	5
1	5	5055	41	Chr11	4	3	5	3	5	4	5	4	6	5	7	5
1	1	5162	43	Chr11	4	4	6	5	5	4	5	5	5	4	6	5
1	2	5162	43	Chr11	3	3	6	4	5	4	5	5	5	5	7	5
1	3	5162	43	Chr11	2	3	4	4	5	5	5	5	5	5	6	5
1	4	5162	43	Chr11	4	3	5	3	6	4	5	4	5	5	7	5
1	5	5162	43	Chr11	4	4	5	5	6	5	6	5	7	5	7	5
1	1	5245	46	Chr11	3	3	6	3	6	4	5	4	5	4	6	5
1	2	5245	46	Chr11	2	2	4	3	6	4	6	4	6	4	7	5
1	3	5245	46	Chr11	3	2	5	3	5	3	5	4	6	5	7	5
1	4	5245	46	Chr11	4	3	5	3	5	4	5	4	6	4	7	5
1	5	5245	46	Chr11	4	3	5	3	6	4	5	4	6	4	7	5
1	1	5285	47	Chr11	3	3	5	4	6	4	6	4	5	4	7	5
1	2	5285	47	Chr11	3	3	4	4	5	4	5	4	5	4	6	5
1	3	5285	47	Chr11	3	3	5	4	6	4	5	4	7	5	7	5
1	4	5285	47	Chr11	4	3	5	3	6	4	6	4	7	5	7	5
1	5	5285	47	Chr11	4	3	5	4	5	4	5	4	6	5	7	5
1	1	5339	48	Chr11	2	2	5	3	6	4	6	4	5	4	7	5
1	2	5339	48	Chr11	1	2	4	4	6	4	5	4	5	5	7	5
1	3	5339	48	Chr11	3	3	6	3	6	4	5	4	6	4	7	5
1	4	5339	48	Chr11	2	3	5	4	6	4	5	4	6	5	7	5
1	5	5339	48	Chr11	4	3	5	3	6	4	6	4	7	5	7	5
1	1	5362	49	Chr11	2	3	5	3	6	4	5	4	6	4	7	5
1	2	5362	49	Chr11	3	3	5	4	6	4	5	4	6	5	7	5
1	3	5362	49	Chr11	3	3	5	3	5	4	5	4	6	5	7	5
1	4	5362	49	Chr11	3	3	5	3	5	4	5	4	6	5	7	5
1	5	5362	49	Chr11	4	3	5	3	6	4	6	4	6	5	7	5
1	1	5385	50	Chr11	3	3	5	3	5	4	5	4	5	4	6	5
1	2	5385	50	Chr11	2	3	5	3	5	4	5	4	5	4	6	5
1	3	5385	50	Chr11	2	2	4	3	5	4	5	4	5	4	6	5
1	4	5385	50	Chr11	4	3	5	3	6	4	5	4	5	5	7	5
1	5	5385	50	Chr11	4	3	5	4	5	4	5	4	6	5	7	5
1	1	5455	52	Chr5	2	2	6	3	6	4	6	4	6	4	7	5
1	2	5455	52	Chr5	4	3	6	3	5	4	5	4	5	4	7	5
1	3	5455	52	Chr5	3	2	5	4	5	3	5	4	6	4	7	5
1	4	5455	52	Chr5	3	2	4	3	6	4	6	4	5	5	6	5
1	5	5455	52	Chr5	4	3	6	4	7	4	7	5	7	5	7	5
1	1	5470	53	Chr5	2	2	5	3	6	4	5	4	5	4	6	5
1	2	5470	53	Chr5	3	3	6	4	5	4	5	4	5	4	7	5
1	3	5470	53	Chr5	3	3	5	3	6	4	4	4	5	4	7	5
1	4	5470	53	Chr5	4	3	5	3	5	4	5	4	5	4	6	5
1	5	5470	53	Chr5	4	3	5	4	6	4	6	5	6	5	7	5
1	1	5516	54	Chr5	2	2	4	3	5	4	5	4	6	4	6	4
1	2	5516	54	Chr5	1	2	4	4	5	4	5	4	5	4	7	5
1	3	5516	54	Chr5	2	2	4	4	5	4	4	4	6	5	7	5
1	4	5516	54	Chr5	4	3	5	3	5	4	5	4	6	5	7	5
1	5	5516	54	Chr5	4	3	5	3	5	4	5	4	6	5	7	5
1	1	5592	56	Chr5	3	3	5	3	5	4	4	4	5	4	6	4
1	2	5592	56	Chr5	4	3	6	4	5	4	5	4	6	4	7	5
1	3	5592	56	Chr5	3	3	5	3	5	4	5	4	6	4	7	4
1	4	5592	56	Chr5	4	3	5	3	6	4	6	4	6	5	7	5
1	5	5592	56	Chr5	4	3	5	3	6	4	6	3	6	4	7	5
1	1	5605	57	Chr5	3	3	6	3	6	4	5	4	6	4	7	5
1	2	5605	57	Chr5	4	3	6	4	5	4	5	4	6	5	7	5
1	3	5605	57	Chr5	3	3	5	4	6	4	5	4	6	5	7	5
1	4	5605	57	Chr5	4	3	6	3	5	4	5	4	6	5	7	5
1	5	5605	57	Chr5	4	3	6	3	6	4	5	4	6	5	7	5
1	1	5616	58	Chr5	1	2	3	4	5	4	5	4	5	4	6	5
1	2	5616	58	Chr5	3	3	6	4	5	4	5	4	5	5	7	5
1	3	5616	58	Chr5	2	3	5	4	5	5	5	5	5	5	6	5
1	4	5616	58	Chr5	4	3	5	4	5	4	4	4	5	5	6	5
1	5	5616	58	Chr5	3	3	5	4	5	4	5	4	5	4	6	5
1	1	5705	59	Chr5	3	3	5	4	6	4	5	4	6	5	7	5
1	2	5705	59	Chr5	2	3	6	4	6	4	6	5	5	5	7	5
1	3	5705	59	Chr5	2	2	5	4	5	4	5	4	6	5	7	5
1	4	5705	59	Chr5	4	3	6	4	6	4	5	4	6	5	7	5
1	5	5705	59	Chr5	4	3	6	3	6	4	5	4	5	5	7	5
1	1	5722	60	Chr5	3	2	6	3	6	3	6	4	6	4	7	5
1	2	5722	60	Chr5	3	2	6	3	6	3	6	3	7	5	7	5
1	3	5722	60	Chr5	3	3	6	3	5	4	5	4	6	5	7	5
1	4	5722	60	Chr5	3	2	5	3	6	4	5	4	6	4	7	5
1	5	5722	60	Chr5	4	2	5	2	5	4	5	4	6	4	7	5
1	1	5726	61	Chr5	6	3	6	3	6	3	6	4	7	5	7	5
1	2	5726	61	Chr5	4	3	6	3	6	3	7	3	7	5	7	5
1	3	5726	61	Chr5	4	3	5	3	6	4	5	4	6	4	7	5
1	4	5726	61	Chr5	3	2	5	3	6	3	6	4	7	5	7	5
1	5	5726	61	Chr5	4	2	6	2	7	4	7	3	7	5	7	5
1	1	5771	62	Chr5	3	3	6	4	6	4	6	4	5	5	7	5
1	2	5771	62	Chr5	3	3	5	4	6	4	5	4	5	4	7	5
1	3	5771	62	Chr5	3	3	6	3	6	4	4	4	6	5	7	5
1	4	5771	62	Chr5	2	2	4	4	6	5	5	4	6	5	6	5
1	5	5771	62	Chr5	3	3	5	3	6	4	5	4	5	5	6	5
1	1	5784	63D	Chr5	3	3	6	3	6	4	6	4	6	5	7	5
1	2	5784	63D	Chr5	3	3	6	3	6	4	5	4	6	4	7	5
1	3	5784	63D	Chr5	3	3	5	4	5	4	5	4	5	5	7	5
1	4	5784	63D	Chr5	4	3	5	3	6	4	6	4	6	5	7	5
1	5	5784	63D	Chr5	4	3	6	3	6	4	6	4	6	5	7	5
1	1	5861	64	Chr5	3	3	5	4	5	4	4	4	5	4	7	5
1	2	5861	64	Chr5	3	3	5	3	5	4	4	4	5	4	7	5
1	3	5861	64	Chr5	2	3	5	4	5	4	5	5	6	5	7	5
1	4	5861	64	Chr5	4	3	5	3	5	4	5	4	6	5	7	5
1	5	5861	64	Chr5	3	3	5	3	5	4	5	4	6	5	7	5
1	1	5873	65	Chr5	3	2	6	3	6	4	6	4	6	5	7	5
1	2	5873	65	Chr5	2	2	5	3	6	4	5	4	5	4	6	5
1	3	5873	65	Chr5	4	3	5	3	5	4	5	4	6	4	7	5
1	4	5873	65	Chr5	3	2	5	3	5	4	5	4	6	5	7	5
1	5	5873	65	Chr5	4	3	6	3	6	4	6	4	6	5	7	5
1	1	6011	69	Chr5	4	4	6	4	6	4	5	5	6	5	7	5
1	2	6011	69	Chr5	3	4	6	4	6	4	5	5	6	5	7	5
1	3	6011	69	Chr5	3	4	6	4	5	4	5	5	6	5	7	5
1	4	6011	69	Chr5	4	3	5	4	6	5	5	5	6	5	7	5
1	5	6011	69	Chr5	3	3	5	4	6	5	5	5	5	5	6	5
1	1	6042	63S	Chr5	4	3	5	4	5	4	4	4	5	4	7	5
1	2	6042	63S	Chr5	2	3	5	4	6	4	5	4	5	4	7	5
1	3	6042	63S	Chr5	2	2	5	4	5	4	4	4	5	4	6	5
1	4	6042	63S	Chr5	4	3	6	3	6	4	5	4	6	5	7	5
1	5	6042	63S	Chr5	4	3	5	4	6	4	6	5	7	5	7	5
1	1	6072	70	Chr5	3	3	6	3	6	4	5	4	6	5	6	5
1	2	6072	70	Chr5	2	2	5	3	5	3	5	4	6	5	7	5
1	3	6072	70	Chr5	3	3	5	3	4	4	4	4	6	5	7	5
1	4	6072	70	Chr5	4	3	6	3	6	4	5	4	6	5	7	5
1	5	6072	70	Chr5	4	3	5	3	5	4	4	4	5	5	7	5
1	1	6094	71	Chr5	2	2	5	4	6	4	5	4	5	4	7	5
1	2	6094	71	Chr5	4	3	6	4	5	4	4	4	6	4	7	5
1	3	6094	71	Chr5	3	3	5	4	5	4	5	4	6	5	7	5
1	4	6094	71	Chr5	4	3	5	3	5	4	4	4	6	4	7	5
1	5	6094	71	Chr5	4	3	5	3	6	4	5	4	6	5	7	5
1	1	6215	72	Chr5	3	2	6	3	6	3	6	3	6	5	7	5
1	2	6215	72	Chr5	3	2	5	3	4	4	4	3	6	4	7	5
1	3	6215	72	Chr5	4	2	6	2	5	3	4	3	6	5	7	5
1	4	6215	72	Chr5	3	2	5	3	6	4	6	4	7	5	7	5
1	5	6215	72	Chr5	4	3	6	3	6	4	5	4	6	5	7	5
1	1	6261	75	Chr5	3	3	6	3	5	4	4	4	5	4	7	5
1	2	6261	75	Chr5	3	3	6	4	6	4	5	4	5	5	7	5
1	3	6261	75	Chr5	3	3	5	4	6	4	5	4	6	5	7	5
1	4	6261	75	Chr5	4	3	6	4	6	4	4	4	6	4	7	5
1	5	6261	75	Chr5	4	3	5	4	6	4	5	4	5	5	7	5
1	1	6278	76	Chr5	3	4	6	4	6	3	6	4	6	5	7	5
1	2	6278	76	Chr5	2	2	5	3	6	3	6	4	5	4	7	5
1	3	6278	76	Chr5	2	2	5	4	6	4	6	4	6	5	7	5
1	4	6278	76	Chr5	3	3	5	3	6	4	6	4	6	5	7	5
1	5	6278	76	Chr5	6	3	6	3	7	5	7	5	7	5	7	5
1	1	6288	77	Chr5	3	3	5	3	6	4	5	4	6	5	7	5
1	2	6288	77	Chr5	2	3	5	4	6	4	5	5	6	5	7	5
1	3	6288	77	Chr5	3	3	5	3	6	4	5	4	7	5	7	5
1	4	6288	77	Chr5	4	3	5	3	5	4	6	4	6	5	7	5
1	5	6288	77	Chr5	4	3	5	4	6	4	6	5	7	5	7	5
1	1	6302	78	Chr5	3	3	5	4	6	4	5	4	5	5	6	5
1	2	6302	78	Chr5	2	3	5	4	6	4	6	5	6	5	7	5
1	3	6302	78	Chr5	3	3	5	3	6	4	6	4	6	4	7	5
1	4	6302	78	Chr5	4	3	6	4	6	4	5	4	6	5	7	5
1	5	6302	78	Chr5	4	3	6	3	6	4	6	4	6	5	7	5
1	1	6321	79	Chr5	2	3	5	4	6	4	6	5	5	5	7	5
1	2	6321	79	Chr5	3	3	5	4	5	4	5	4	5	5	7	5
1	3	6321	79	Chr5	4	4	5	4	5	5	5	4	6	5	7	5
1	4	6321	79	Chr5	4	3	5	4	6	4	5	5	7	5	7	5
1	5	6321	79	Chr5	4	3	5	4	6	4	6	4	6	5	7	5
1	1	6328	80	Chr5	3	3	6	3	5	4	5	4	5	5	7	5
1	2	6328	80	Chr5	2	3	5	3	5	4	5	4	7	5	7	5
1	3	6328	80	Chr5	3	3	6	3	5	4	4	4	7	4	7	5
1	4	6328	80	Chr5	4	3	5	3	5	3	5	4	7	4	7	5
1	5	6328	80	Chr5	4	3	5	4	5	4	5	4	6	5	7	5
1	1	6345	81	Chr5	2	3	5	3	5	4	5	3	5	4	6	5
1	2	6345	81	Chr5	3	3	6	4	5	4	5	4	5	4	7	5
1	3	6345	81	Chr5	2	2	4	4	5	4	4	4	5	4	6	5
1	4	6345	81	Chr5	5	3	6	3	5	4	5	4	5	4	6	5
1	5	6345	81	Chr5	3	3	5	3	5	4	5	4	6	5	7	5
1	1	6497	83	Chr5	4	2	5	3	5	3	5	4	5	4	6	4
1	2	6497	83	Chr5	2	2	5	3	5	4	5	4	5	4	6	5
1	3	6497	83	Chr5	3	2	6	3	5	3	4	3	6	5	7	5
1	4	6497	83	Chr5	4	3	6	3	6	4	4	4	6	5	7	5
1	5	6497	83	Chr5	4	3	4	3	5	4	5	4	6	5	7	5
1	1	6555	84	Chr5	2	2	5	3	6	4	5	4	5	4	6	5
1	2	6555	84	Chr5	3	3	5	4	5	4	4	4	5	4	7	5
1	3	6555	84	Chr5	4	3	6	4	5	4	4	4	6	4	7	5
1	4	6555	84	Chr5	4	3	5	3	6	4	5	4	6	5	7	5
1	5	6555	84	Chr5	5	3	5	4	5	4	5	5	6	5	7	5
1	1	6805	92	Chr5	2	3	5	4	6	4	6	4	5	5	6	5
1	2	6805	92	Chr5	4	3	5	4	6	4	5	4	5	4	7	5
1	3	6805	92	Chr5	2	3	4	4	5	4	5	4	7	4	7	4
1	4	6805	92	Chr5	3	3	5	4	6	4	4	4	6	5	7	5
1	5	6805	92	Chr5	4	3	5	3	6	4	6	4	6	5	7	5
1	1	6856	93	Chr5	4	3	6	3	5	4	5	4	6	5	7	5
1	2	6856	93	Chr5	1	3	5	3	5	4	5	4	5	4	7	5
1	3	6856	93	Chr5	3	3	5	3	4	4	4	4	5	4	7	5
1	4	6856	93	Chr5	3	3	5	3	5	4	5	4	6	4	6	5
1	5	6856	93	Chr5	4	3	5	3	5	4	4	4	5	5	6	5
1	1	6900	94	Chr5	2	2	5	3	5	4	5	4	5	4	7	5
1	2	6900	94	Chr5	3	3	5	3	6	4	6	4	7	5	7	5
1	3	6900	94	Chr5	3	3	5	3	4	4	4	4	6	5	7	5
1	4	6900	94	Chr5	4	2	5	3	6	3	6	4	7	5	7	5
1	5	6900	94	Chr5	4	3	5	3	6	4	6	4	7	5	7	5
1	1	6927	95	Chr5	3	2	6	3	6	3	6	4	7	5	7	5
1	2	6927	95	Chr5	3	3	6	4	5	4	5	4	5	4	7	5
1	3	6927	95	Chr5	4	3	6	3	5	4	4	3	6	4	7	5
1	4	6927	95	Chr5	3	2	5	3	5	4	5	4	6	4	7	5
1	5	6927	95	Chr5	4	3	5	2	6	4	6	4	7	5	7	5
1	1	6941	96	Chr5	3	2	6	3	5	4	5	4	5	4	7	5
1	2	6941	96	Chr5	4	3	5	4	4	4	4	4	5	4	7	5
1	3	6941	96	Chr5	3	3	5	3	5	4	4	4	5	4	7	5
1	4	6941	96	Chr5	3	3	5	3	6	4	6	4	6	5	7	5
1	5	6941	96	Chr5	4	3	5	2	6	4	5	4	6	5	7	5
1	1	6947	97	Chr5	4	2	6	2	5	3	5	3	5	4	6	5
1	2	6947	97	Chr5	3	2	6	2	6	4	6	4	6	5	7	5
1	3	6947	97	Chr5	3	2	5	2	5	4	5	3	6	4	7	5
1	4	6947	97	Chr5	3	2	5	2	6	3	6	3	6	4	7	5
1	5	6947	97	Chr5	4	3	5	2	6	4	6	4	6	5	7	5
1	1	6979	98	Chr5	4	3	6	3	6	3	6	4	7	5	7	5
1	2	6979	98	Chr5	4	3	6	3	5	4	4	4	7	5	7	5
1	3	6979	98	Chr5	3	3	5	3	6	4	5	4	6	5	7	5
1	4	6979	98	Chr5	3	3	5	3	6	4	4	4	6	5	7	5
1	5	6979	98	Chr5	5	3	6	3	5	4	6	4	6	5	7	5
1	1	7094	99	Chr5	2	2	5	3	5	3	4	4	5	4	6	4
1	2	7094	99	Chr5	2	2	5	3	6	3	5	4	5	4	6	4
1	3	7094	99	Chr5	3	3	6	3	5	4	4	4	6	5	7	5
1	4	7094	99	Chr5	2	2	5	3	6	4	4	4	5	4	6	5
1	5	7094	99	Chr5	4	3	5	3	5	4	5	4	6	5	7	5
1	1	7127	100	Chr5	3	3	5	3	6	4	5	4	5	5	7	5
1	2	7127	100	Chr5	3	3	5	3	6	4	5	4	6	4	7	5
1	3	7127	100	Chr5	2	3	5	4	6	4	5	4	6	4	7	5
1	4	7127	100	Chr5	4	3	5	3	4	4	4	4	6	4	7	5
1	5	7127	100	Chr5	4	3	6	3	6	4	6	4	6	5	7	5
1	1	7214	103	Chr5	4	3	6	3	6	3	6	3	6	5	7	5
1	2	7214	103	Chr5	3	3	5	3	5	4	5	4	5	4	7	5
1	3	7214	103	Chr5	4	2	5	2	6	3	6	3	7	5	7	5
1	4	7214	103	Chr5	3	2	4	2	5	4	5	4	6	4	7	5
1	5	7214	103	Chr5	4	3	5	3	7	4	7	5	7	5	7	5
1	1	7374	105	Chr5	2	2	5	3	5	4	5	4	5	4	7	5
1	2	7374	105	Chr5	4	3	6	3	5	4	5	4	5	4	7	5
1	3	7374	105	Chr5	2	2	5	3	5	4	4	4	5	4	7	5
1	4	7374	105	Chr5	4	3	5	3	5	4	5	4	6	5	7	5
1	5	7374	105	Chr5	4	3	4	3	5	3	5	4	6	5	7	5
1	1	7459	107	Chr5	3	3	5	2	5	3	4	3	5	4	7	5
1	2	7459	107	Chr5	3	3	6	3	5	4	4	4	6	4	7	5
1	3	7459	107	Chr5	3	3	5	3	5	3	5	4	6	4	7	5
1	4	7459	107	Chr5	4	3	5	3	6	4	6	4	7	5	7	5
1	5	7459	107	Chr5	4	3	5	3	7	3	7	4	7	5	7	5
1	1	7471	108	Chr5	5	4	6	4	5	4	5	4	6	4	7	5
1	2	7471	108	Chr5	2	2	4	4	5	4	5	4	5	4	7	5
1	3	7471	108	Chr5	5	3	6	3	6	4	6	4	6	5	7	5
1	4	7471	108	Chr5	5	3	6	3	6	4	6	4	7	5	7	5
1	5	7471	108	Chr5	5	3	6	3	6	4	6	5	7	5	7	5
1	1	7610	109	Chr5	3	3	6	3	6	4	6	4	6	5	7	5
1	2	7610	109	Chr5	3	3	6	4	5	4	5	4	5	5	7	5
1	3	7610	109	Chr5	4	3	6	3	6	4	5	4	6	5	7	5
1	4	7610	109	Chr5	5	3	6	3	6	4	6	4	7	5	7	5
1	5	7610	109	Chr5	4	3	6	3	7	4	6	4	6	5	7	5
1	1	7717	110	Chr11	3	3	5	3	5	4	5	4	5	4	7	5
1	2	7717	110	Chr11	2	2	4	3	6	4	5	4	5	4	7	5
1	3	7717	110	Chr11	2	2	5	3	5	4	5	4	6	4	7	5
1	4	7717	110	Chr11	4	3	5	3	6	4	6	4	7	5	7	5
1	5	7717	110	Chr11	4	3	5	4	6	4	5	4	6	5	7	5
1	1	7766	113	Chr11	2	3	5	3	6	4	5	4	6	5	7	5
1	2	7766	113	Chr11	3	3	5	3	6	4	5	4	5	4	7	5
1	3	7766	113	Chr11	4	3	6	3	5	4	5	4	6	5	7	5
1	4	7766	113	Chr11	4	3	5	3	6	4	6	4	6	4	7	5
1	5	7766	113	Chr11	3	3	5	3	5	4	5	4	6	5	7	5
1	1	7852	116	Chr11	2	2	5	4	5	4	5	4	5	4	6	5
1	2	7852	116	Chr11	3	3	5	4	6	4	5	5	6	5	7	5
1	3	7852	116	Chr11	2	2	4	4	5	4	5	5	5	5	6	5
1	4	7852	116	Chr11	3	3	5	4	6	4	5	4	6	5	7	5
1	5	7852	116	Chr11	4	3	5	4	5	4	5	4	6	5	7	5
1	1	7868	117	Chr11	3	2	5	3	6	4	6	3	6	4	7	5
1	2	7868	117	Chr11	2	3	5	3	5	4	5	4	6	4	7	5
1	3	7868	117	Chr11	2	2	4	3	6	4	5	4	7	5	7	5
1	4	7868	117	Chr11	3	3	5	3	5	4	6	4	7	5	7	5
1	5	7868	117	Chr11	3	3	5	3	6	4	6	4	6	5	7	5
1	1	8009	119	Chr11	3	2	5	4	5	4	5	4	6	4	7	5
1	2	8009	119	Chr11	2	3	4	3	5	4	5	4	6	5	7	5
1	3	8009	119	Chr11	3	3	5	3	6	4	5	4	6	4	7	5
1	4	8009	119	Chr11	4	3	5	3	6	4	5	4	6	4	7	5
1	5	8009	119	Chr11	3	3	4	3	6	4	6	4	7	5	7	5
1	1	8032	120	Chr11	2	3	5	3	5	4	5	3	5	4	6	4
1	2	8032	120	Chr11	2	2	4	4	5	4	6	4	5	4	6	5
1	3	8032	120	Chr11	3	3	5	3	5	4	5	4	5	4	7	5
1	4	8032	120	Chr11	4	3	5	3	5	4	5	4	5	5	7	5
1	5	8032	120	Chr11	4	3	5	3	4	4	4	4	5	5	6	5
1	1	E6203	129		2	2	5	4	6	4	6	4	6	4	7	5
1	1	E6203	123		4	4	6	4	6	4	5	4	5	4	6	5
1	1	E6203	124		2	3	5	4	6	4	5	4	5	5	7	5
1	1	E6203	130		4	3	6	3	6	4	6	4	6	5	7	5
1	2	E6203	123		3	3	6	3	6	4	6	4	5	4	7	5
1	2	E6203	129		3	3	6	3	6	4	6	4	5	4	7	5
1	2	E6203	124		3	3	6	4	5	4	5	4	6	4	7	5
1	2	E6203	130		1	2	5	3	6	4	5	4	5	4	6	5
1	3	E6203	124		4	3	6	3	6	4	5	4	6	4	7	5
1	3	E6203	123		4	3	6	3	6	4	5	4	7	5	7	5
1	3	E6203	129		3	3	5	3	6	4	5	4	5	5	7	5
1	3	E6203	130		2	2	5	3	5	4	5	4	6	5	6	4
1	4	E6203	123		4	3	6	3	6	4	5	4	6	5	7	5
1	4	E6203	130		4	3	5	3	6	4	4	4	6	4	7	5
1	4	E6203	124		3	3	5	4	6	4	6	4	7	5	7	5
1	4	E6203	129		4	3	6	3	6	4	6	4	6	5	7	5
1	5	E6203	130		4	3	6	3	6	4	6	4	5	4	6	5
1	5	E6203	123		4	3	5	3	6	4	6	4	7	5	7	5
1	5	E6203	129		4	3	5	3	6	4	6	4	7	5	7	5
1	5	E6203	124		4	3	5	3	7	4	6	4	6	5	7	5
1	1	Hyp45	121		3	3	5	4	6	4	6	4	5	5	7	5
1	2	Hyp45	121		2	3	4	3	5	4	6	4	6	5	7	5
1	3	Hyp45	121		4	4	6	4	6	4	6	5	7	5	7	5
1	4	Hyp45	121		5	3	6	3	6	4	6	4	7	5	7	5
1	5	Hyp45	121		4	3	6	3	7	4	7	4	7	5	7	5
1	1	NIL11	128	Chr11	2	2	5	3	5	4	5	4	5	4	6	4
1	1	NIL11	126	Chr11	2	2	4	3	5	4	5	4	5	4	6	5
1	2	NIL11	128	Chr11	3	3	5	4	6	4	5	4	5	4	6	5
1	2	NIL11	126	Chr11	3	3	5	4	5	4	4	4	5	4	7	5
1	3	NIL11	128	Chr11	2	3	5	3	4	4	4	4	5	4	7	5
1	3	NIL11	126	Chr11	3	3	5	3	5	4	5	4	6	5	7	5
1	4	NIL11	126	Chr11	3	3	5	3	5	4	5	4	5	4	7	5
1	4	NIL11	128	Chr11	2	2	4	3	5	4	5	4	5	4	6	5
1	5	NIL11	126	Chr11	4	3	5	3	5	4	4	4	5	4	6	4
1	5	NIL11	128	Chr11	3	3	4	3	5	4	4	4	5	4	6	4
1	1	NIL5	125	Chr5	2	3	4	3	5	4	4	4	5	5	7	5
1	1	NIL5	127	Chr5	2	2	4	4	5	4	5	4	5	4	6	5
1	2	NIL5	127	Chr5	2	3	5	4	6	4	6	5	5	4	6	5
1	2	NIL5	125	Chr5	2	3	5	4	5	4	5	4	5	5	6	5
1	3	NIL5	125	Chr5	2	3	4	4	5	5	5	4	5	5	6	5
1	3	NIL5	127	Chr5	2	2	4	3	5	4	5	4	6	5	7	5
1	4	NIL5	127	Chr5	3	3	4	4	6	5	6	5	5	5	7	5
1	4	NIL5	125	Chr5	4	3	5	4	6	4	5	4	6	5	7	5
1	5	NIL5	125	Chr5	3	3	4	3	5	4	5	4	5	5	7	5
1	5	NIL5	127	Chr5	2	3	4	3	5	4	5	4	5	5	7	5
					Date: 9/21		Date: 9/24		Date:10/1		Date:10/7		Date:10/25		Date: 10/28		Date:11/1
Loc	Block	Line Name	Genotype ID	Chromosome	Leaf	Stem	Leaf	Stem	Leaf	Stem	Leaf	Stem	Leaf	Stem	Leaf	Stem	Leaf	Stem
2	1	3688	1	Chr11	4	1	4	1	4	2	4	2	5	3	6	4	7	4
2	2	3688	1	Chr11	3	3	4	3	5	3	5	3	6	4	7	5	7	5
2	3	3688	1	Chr11	3	2	4	3	4	3	4	3	5	3	5	3	7	4
2	4	3688	1	Chr11	4	3	4	3	5	4	4	3	5	3	5	4	7	5
2	1	3723	2	Chr11	3	2	3	2	4	2	4	3	5	3	6	3	7	4
2	2	3723	2	Chr11	3	2	4	3	4	3	5	3	5	3	6	4	7	5
2	3	3723	2	Chr11	3	2	4	2	5	2	5	2	6	3	6	4	7	4
2	4	3723	2	Chr11	4	2	4	2	4	2	4	3	5	3	6	4	7	4
2	1	3740	3	Chr11	3	1	4	2	4	2	4	2	5	3	5	3	7	4
2	2	3740	3	Chr11	3	2	4	2	4	2	4	3	5	3	6	4	7	4
2	3	3740	3	Chr11	3	2	4	3	4	3	4	3	6	4	7	4	7	4
2	4	3740	3	Chr11	4	1	4	2	4	1	4	1	6	3	7	4	7	4
2	1	3765	4	Chr11	3	3	3	3	4	4	5	4	5	4	5	5	7	5
2	2	3765	4	Chr11	5	3	4	3	4	3	4	4	6	4	7	4	7	4
2	3	3765	4	Chr11	4	3	4	3	4	3	4	3	5	3	5	4	7	5
2	4	3765	4	Chr11	4	2	4	2	5	3	4	3	6	3	6	4	7	4
2	1	3827	6	Chr11	2	3	4	3	4	3	5	4	6	4	6	5	7	5
2	2	3827	6	Chr11	4	3	5	3	5	3	5	3	6	4	7	5	7	5
2	3	3827	6	Chr11	4	3	4	3	5	3	5	3	7	4	7	5	7	5
2	4	3827	6	Chr11	4	2	5	3	5	3	5	3	6	4	6	5	7	5
2	1	3845	7	Chr11	4	3	5	3	5	3	6	3	7	4	7	5	7	5
2	2	3845	7	Chr11	4	3	5	3	5	3	5	3	5	3	6	4	7	5
2	3	3845	7	Chr11	4	2	4	2	5	3	4	3	5	3	6	5	7	4
2	4	3845	7	Chr11	4	3	4	3	5	3	5	4	7	4	7	5	7	5
2	1	3892	8	Chr11	4	2	5	2	5	2	5	2	5	3	6	4	7	4
2	2	3892	8	Chr11	4	2	4	2	4	3	5	3	5	3	6	4	7	5
2	3	3892	8	Chr11	5	1	5	2	6	2	5	2	7	2	7	4	7	4
2	4	3892	8	Chr11	5	1	5	2	5	2	5	2	7	3	7	5	7	5
2	1	3951	9	Chr11	4	2	4	3	5	3	5	3	5	3	5	4	7	4
2	2	3951	9	Chr11	4	2	4	2	4	3	4	3	5	4	6	4	7	4
2	3	3951	9	Chr11	4	3	4	3	4	3	4	3	5	3	6	4	7	4
2	4	3951	9	Chr11	4	2	4	3	5	3	5	3	5	3	6	4	7	4
2	1	3969	10	Chr11	4	2	5	2	5	2	5	3	6	3	7	5	7	5
2	2	3969	10	Chr11	5	2	5	2	5	2	5	1	6	3	7	5	7	5
2	3	3969	10	Chr11	4	3	5	3	5	3	6	3	7	5	7	5	7	5
2	4	3969	10	Chr11	4	2	4	3	5	3	5	3	6	3	6	4	7	5
2	1	3999	11	Chr11	4	2	4	3	4	3	4	3	6	3	6	4	7	5
2	2	3999	11	Chr11	4	1	4	2	3	1	3	2	6	3	7	3	7	4
2	3	3999	11	Chr11	3	2	4	3	4	2	3	2	5	3	6	4	7	5
2	4	3999	11	Chr11	3	2	4	2	4	3	3	2	5	3	5	4	7	5
2	1	4018	12	Chr11	3	2	4	3	4	3	4	3	6	4	6	4	7	5
2	2	4018	12	Chr11	3	3	4	3	4	4	5	4	5	4	5	4	7	5
2	3	4018	12	Chr11	3	3	4	2	5	3	4	3	5	3	6	5	7	5
2	4	4018	12	Chr11	4	2	4	2	4	3	4	3	6	3	6	4	7	5
2	1	4056	13	Chr11	3	4	3	4	4	5	5	5	5	5	6	5	7	5
2	2	4056	13	Chr11	3	3	4	4	5	4	5	4	5	4	6	5	7	5
2	3	4056	13	Chr11	2	3	4	3	5	4	5	4	6	5	6	5	7	5
2	4	4056	13	Chr11	4	4	4	4	5	4	5	4	5	5	7	5	7	5
2	1	4106	14	Chr11	4	2	4	2	4	3	5	2	6	3	7	4	7	5
2	2	4106	14	Chr11	3	2	4	3	4	3	4	3	5	3	5	4	7	4
2	3	4106	14	Chr11	2	2	3	3	4	2	4	2	4	3	5	4	7	4
2	4	4106	14	Chr11	4	2	4	2	4	3	4	3	6	4	6	4	7	4
2	1	4182	15	Chr11	3	2	3	3	4	4	4	4	6	4	6	4	7	4
2	2	4182	15	Chr11	3	3	4	3	4	3	5	3	5	3	6	5	7	5
2	3	4182	15	Chr11	4	1	4	2	4	2	4	2	6	4	7	4	7	4
2	4	4182	15	Chr11	3	2	4	3	4	3	5	3	6	3	6	4	7	5
2	1	4228	16	Chr11	4	1	4	1	4	1	4	1	5	2	6	4	7	3
2	2	4228	16	Chr11	4	2	4	1	4	2	4	2	5	3	6	4	7	3
2	3	4228	16	Chr11	5	1	5	1	5	1	5	2	6	3	7	5	7	5
2	4	4228	16	Chr11	4	1	4	1	4	1	4	2	5	2	6	5	7	5
2	1	4265	18	Chr11	4	3	5	3	4	3	4	3	6	4	7	5	7	5
2	2	4265	18	Chr11	3	3	4	3	5	3	5	3	6	4	7	5	7	5
2	3	4265	18	Chr11	4	2	5	3	4	3	4	2	5	4	6	5	7	5
2	4	4265	18	Chr11	4	3	5	2	4	3	5	2	7	4	7	5	7	5
2	1	4305	20	Chr11	4	2	4	3	5	3	5	3	6	3	6	4	7	5
2	2	4305	20	Chr11	3	2	4	2	4	3	4	3	6	3	6	4	7	4
2	3	4305	20	Chr11	4	3	5	3	5	3	4	3	6	4	7	5	7	5
2	4	4305	20	Chr11	3	2	4	3	5	3	5	3	5	3	6	4	7	5
2	1	4442	21	Chr11	4	3	5	3	5	3	5	3	5	4	6	4	7	4
2	2	4442	21	Chr11	5	3	5	3	4	4	5	4	5	3	7	5	7	5
2	3	4442	21	Chr11	3	3	5	3	5	3	4	3	5	3	5	4	7	5
2	4	4442	21	Chr11	5	3	5	2	5	3	5	3	6	4	6	5	7	5
2	1	4498	22	Chr11	4	2	5	2	5	2	5	3	5	3	6	3	7	4
2	2	4498	22	Chr11	4	1	4	2	4	2	4	2	6	4	7	4	7	5
2	3	4498	22	Chr11	5	2	4	2	4	2	5	2	5	3	6	5	7	5
2	4	4498	22	Chr11	4	2	4	2	5	3	5	3	6	3	6	4	7	5
2	1	4718	25	Chr11	3	2	3	3	4	3	5	3	5	4	5	5	7	5
2	2	4718	25	Chr11	3	3	4	3	5	2	4	3	6	4	6	5	7	5
2	3	4718	25	Chr11	4	2	4	2	5	2	5	2	5	3	6	3	7	5
2	4	4718	25	Chr11	4	2	4	3	5	3	5	3	5	3	7	4	7	4
2	1	4759	26	Chr11	2	2	3	3	5	3	5	3	5	3	5	4	7	4
2	2	4759	26	Chr11	4	3	5	3	4	3	4	3	7	4	7	5	7	5
2	3	4759	26	Chr11	4	4	4	3	5	3	5	3	6	3	6	4	7	4
2	4	4759	26	Chr11	4	3	4	2	5	3	4	3	5	4	6	5	7	4
2	1	4794	27	Chr11	4	2	4	2	4	3	5	3	6	4	7	4	7	4
2	2	4794	27	Chr11	4	2	4	3	5	2	5	3	7	4	7	5	7	5
2	3	4794	27	Chr11	4	3	4	2	6	3	5	3	7	3	7	5	7	5
2	4	4794	27	Chr11	4	1	4	2	4	2	4	2	5	3	6	5	7	4
2	1	4802	28	Chr11	3	2	4	2	5	3	5	3	5	3	6	4	7	5
2	2	4802	28	Chr11	3	3	4	3	5	3	5	4	5	4	6	5	7	5
2	3	4802	28	Chr11	3	3	4	3	5	3	5	3	5	3	6	4	7	4
2	4	4802	28	Chr11	4	3	4	3	5	3	4	3	5	3	5	5	7	5
2	1	4877	30	Chr11	3	2	4	2	5	3	5	3	5	3	5	4	7	5
2	2	4877	30	Chr11	4	2	4	2	4	2	5	2	6	3	7	5	7	5
2	3	4877	30	Chr11	3	2	4	3	4	3	4	2	6	3	7	5	7	5
2	4	4877	30	Chr11	5	3	5	3	4	3	4	2	7	4	7	5	7	5
2	1	4897	31	Chr11	3	3	4	3	5	4	5	3	5	4	6	4	7	4
2	2	4897	31	Chr11	4	3	4	3	4	3	5	3	5	3	5	4	7	4
2	3	4897	31	Chr11	3	3	4	3	4	3	4	3	5	4	5	4	7	4
2	4	4897	31	Chr11	5	2	4	3	4	4	4	4	5	3	6	4	7	5
2	1	4925	33	Chr11	2	2	3	3	4	3	5	3	6	3	6	4	7	4
2	2	4925	33	Chr11	3	2	3	3	5	3	5	3	6	3	7	5	7	5
2	3	4925	33	Chr11	3	3	4	3	5	3	5	3	6	5	6	5	7	5
2	4	4925	33	Chr11	3	3	4	3	5	3	6	3	7	3	7	5	7	5
2	1	4969	37	Chr11	3	2	3	3	5	3	5	3	5	3	5	4	7	5
2	2	4969	37	Chr11	3	3	4	3	4	3	4	3	6	3	6	5	7	5
2	3	4969	37	Chr11	3	3	5	3	5	3	5	3	6	4	6	4	7	5
2	4	4969	37	Chr11	3	3	4	3	5	3	5	3	5	4	5	4	7	5
2	1	4993	38	Chr11	3	3	3	3	4	4	5	4	4	4	4	4	6	5
2	2	4993	38	Chr11	5	4	5	4	4	4	4	4	5	4	6	5	7	5
2	3	4993	38	Chr11	5	4	5	3	4	3	4	3	5	3	6	5	7	5
2	4	4993	38	Chr11	3	4	4	4	5	5	4	5	5	5	5	5	7	5
2	1	5010	39	Chr11	3	2	4	3	5	3	5	3	5	3	5	4	7	4
2	2	5010	39	Chr11	3	2	3	3	4	3	5	3	5	3	5	4	7	5
2	3	5010	39	Chr11	3	3	4	3	4	3	5	3	5	3	5	5	7	5
2	4	5010	39	Chr11	4	2	4	2	5	3	4	2	6	4	7	4	7	5
2	1	5055	41	Chr11	3	2	4	3	4	3	4	3	5	3	5	4	7	4
2	2	5055	41	Chr11	3	2	4	2	5	3	5	3	5	3	5	4	7	4
2	3	5055	41	Chr11	2	2	3	3	4	3	4	3	5	4	5	5	7	5
2	4	5055	41	Chr11	3	2	4	3	5	3	4	3	5	3	5	4	7	4
2	1	5162	43	Chr11	3	2	3	3	4	3	4	4	4	4	5	4	7	4
2	2	5162	43	Chr11	4	3	4	4	5	4	5	4	6	5	7	5	7	5
2	3	5162	43	Chr11	3	3	4	3	4	3	5	3	5	3	6	4	7	5
2	4	5162	43	Chr11	4	4	5	4	5	5	4	5	4	4	5	5	7	5
2	1	5245	46	Chr11	5	3	4	2	4	3	4	3	6	3	6	4	7	4
2	2	5245	46	Chr11	4	2	4	2	4	2	4	2	6	3	6	4	7	4
2	3	5245	46	Chr11	4	2	4	2	5	2	5	3	5	3	6	4	7	4
2	4	5245	46	Chr11	4	2	4	2	5	3	5	3	5	3	6	4	7	5
2	1	5285	47	Chr11	3	3	4	3	4	3	4	3	6	3	7	4	7	4
2	2	5285	47	Chr11	5	3	5	3	4	3	4	3	6	4	7	5	7	5
2	3	5285	47	Chr11	4	3	4	3	4	3	4	3	5	3	6	5	7	5
2	4	5285	47	Chr11	4	3	5	3	5	4	4	4	5	4	6	4	7	5
2	1	5339	48	Chr11	3	2	4	2	5	3	5	2	6	3	7	4	7	5
2	2	5339	48	Chr11	4	1	4	2	5	2	5	2	6	4	7	5	7	5
2	3	5339	48	Chr11	3	3	4	3	5	3	5	3	6	4	6	4	7	5
2	4	5339	48	Chr11	3	2	4	3	5	3	4	3	5	4	6	4	7	5
2	1	5362	49	Chr11	3	3	4	3	5	3	5	3	5	4	6	4	7	4
2	2	5362	49	Chr11	5	3	5	3	4	3	4	3	5	3	6	4	7	4
2	3	5362	49	Chr11	4	2	4	3	5	3	4	2	5	2	6	4	7	4
2	4	5362	49	Chr11	4	3	4	3	5	3	5	3	5	4	6	4	7	4
2	1	5385	50	Chr11	3	3	4	3	5	3	5	3	5	3	5	4	7	5
2	2	5385	50	Chr11	4	2	4	2	4	2	5	2	5	3	6	4	7	4
2	3	5385	50	Chr11	4	3	4	3	5	4	5	4	6	4	6	4	7	5
2	4	5385	50	Chr11	4	2	4	2	4	2	4	2	5	3	6	4	7	4
2	1	5455	52	Chr5	3	2	4	2	4	3	5	3	4	3	5	4	6	4
2	2	5455	52	Chr5	4	3	5	3	5	3	5	4	5	4	6	5	7	5
2	3	5455	52	Chr5	3	2	5	2	4	3	4	3	6	3	6	4	7	4
2	4	5455	52	Chr5	4	3	4	3	5	3	4	3	5	3	5	4	7	5
2	1	5470	53	Chr5	4	2	4	2	4	2	4	2	5	3	6	3	7	4
2	2	5470	53	Chr5	3	3	4	3	4	3	4	3	5	3	6	4	7	4
2	3	5470	53	Chr5	4	3	4	3	4	3	4	3	6	3	6	4	7	4
2	4	5470	53	Chr5	4	2	4	2	5	3	4	3	5	3	5	4	7	4
2	1	5516	54	Chr5	4	2	4	3	4	3	4	3	5	3	5	4	7	4
2	2	5516	54	Chr5	4	2	5	2	4	2	4	2	7	4	7	4	7	5
2	3	5516	54	Chr5	4	3	4	3	4	3	4	3	6	3	7	4	7	4
2	4	5516	54	Chr5	4	2	4	3	4	3	4	3	6	3	6	4	7	5
2	1	5592	56	Chr5	4	1	5	2	5	2	5	2	6	3	6	4	7	4
2	2	5592	56	Chr5	4	2	5	2	4	2	4	2	6	3	6	4	7	4
2	3	5592	56	Chr5	4	2	5	2	5	2	4	2	6	3	7	4	7	5
2	4	5592	56	Chr5	3	2	4	2	5	3	4	2	5	3	5	4	7	4
2	1	5605	57	Chr5	4	3	4	3	5	3	5	3	6	4	7	5	7	5
2	2	5605	57	Chr5	4	2	5	3	5	3	5	3	6	3	7	4	7	5
2	3	5605	57	Chr5	4	3	5	3	5	3	4	3	7	4	7	4	7	5
2	4	5605	57	Chr5	4	3	4	3	5	3	4	3	6	4	6	4	7	5
2	1	5616	58	Chr5	2	3	3	3	4	3	4	4	5	4	6	4	6	5
2	2	5616	58	Chr5	3	3	3	3	4	3	4	4	5	4	6	5	7	5
2	3	5616	58	Chr5	3	3	5	3	5	3	5	3	7	4	7	5	7	5
2	4	5616	58	Chr5	4	3	4	3	4	3	4	3	5	3	5	4	7	5
2	1	5705	59	Chr5	3	3	4	3	5	3	5	3	6	4	6	4	7	4
2	2	5705	59	Chr5	4	2	5	3	5	2	5	3	6	3	7	5	7	5
2	3	5705	59	Chr5	4	3	4	3	5	3	5	2	6	4	6	5	7	5
2	4	5705	59	Chr5	4	2	4	3	5	3	5	3	6	3	7	4	7	5
2	1	5722	60	Chr5	4	2	5	2	5	3	5	3	6	3	6	4	7	5
2	2	5722	60	Chr5	4	2	4	2	4	2	5	2	6	3	7	3	7	4
2	3	5722	60	Chr5	4	2	5	2	5	3	5	2	6	3	6	5	7	5
2	4	5722	60	Chr5	4	2	4	2	5	2	5	3	5	3	6	4	7	5
2	1	5726	61	Chr5	4	2	4	2	5	2	5	2	6	3	6	3	7	5
2	2	5726	61	Chr5	4	1	5	1	5	2	5	2	7	3	7	5	7	5
2	3	5726	61	Chr5	5	1	5	2	5	2	5	2	7	2	7	4	7	5
2	4	5726	61	Chr5	4	2	5	2	5	2	6	1	6	2	7	3	7	4
2	1	5771	62	Chr5	4	3	4	3	5	3	5	3	5	4	5	4	7	5
2	2	5771	62	Chr5	3	3	4	3	4	3	5	3	5	4	5	4	7	5
2	3	5771	62	Chr5	4	3	4	3	6	3	5	3	5	3	6	4	7	5
2	4	5771	62	Chr5	3	2	4	3	5	3	5	3	5	3	6	4	7	4
2	1	5784	63D	Chr5	3	2	4	3	5	3	5	3	6	4	7	5	7	5
2	2	5784	63D	Chr5	3	3	4	3	4	3	5	3	6	3	7	5	7	4
2	3	5784	63D	Chr5	4	3	4	3	5	3	5	3	6	5	7	5	7	5
2	4	5784	63D	Chr5	4	2	5	3	5	4	5	3	6	4	6	5	7	5
2	1	5861	64	Chr5	4	4	4	3	3	4	3	3	5	4	6	4	7	4
2	2	5861	64	Chr5	4	3	4	3	4	3	4	3	5	3	6	4	7	5
2	3	5861	64	Chr5	3	3	4	3	4	3	4	3	5	3	5	4	7	4
2	4	5861	64	Chr5	2	3	4	3	4	3	4	3	5	3	5	4	7	5
2	1	5873	65	Chr5	3	2	4	3	5	3	4	3	5	3	6	3	7	4
2	2	5873	65	Chr5	4	2	5	2	4	2	4	2	6	3	6	4	7	5
2	3	5873	65	Chr5	4	2	4	2	3	2	4	2	6	4	7	4	7	4
2	4	5873	65	Chr5	4	3	4	3	5	3	5	3	5	4	6	4	7	4
2	1	6011	69	Chr5	3	3	3	4	4	4	4	4	5	5	5	5	6	5
2	2	6011	69	Chr5	4	4	4	4	4	5	4	5	6	4	6	5	7	5
2	3	6011	69	Chr5	5	4	4	4	4	3	4	4	7	5	7	5	7	5
2	4	6011	69	Chr5	4	3	5	3	4	4	4	4	6	4	7	5	7	5
2	1	6042	63S	Chr5	4	3	4	2	5	3	5	3	5	4	6	5	7	5
2	2	6042	63S	Chr5	4	2	4	3	4	3	5	3	5	4	6	5	7	4
2	3	6042	63S	Chr5	4	3	5	2	5	2	5	3	5	4	6	4	7	4
2	4	6042	63S	Chr5	5	2	4	2	5	2	5	2	7	3	7	4	7	4
2	1	6072	70	Chr5	3	1	4	2	4	2	4	2	6	3	6	4	7	4
2	2	6072	70	Chr5	3	2	4	3	4	3	4	3	5	3	6	4	7	4
2	3	6072	70	Chr5	4	1	4	1	4	1	4	2	7	2	7	4	7	5
2	4	6072	70	Chr5	4	1	4	2	4	2	4	2	6	3	7	4	7	4
2	1	6094	71	Chr5	4	3	4	3	4	3	5	3	7	4	7	4	7	4
2	2	6094	71	Chr5	4	3	5	3	4	3	5	3	5	5	6	4	7	5
2	3	6094	71	Chr5	4	3	5	3	5	3	5	3	5	3	6	4	7	4
2	4	6094	71	Chr5	4	3	4	3	5	3	5	3	5	3	6	4	7	5
2	1	6215	72	Chr5	4	1	5	2	4	2	4	2	6	3	7	3	7	4
2	2	6215	72	Chr5	4	1	4	1	3	1	3	1	6	3	7	4	7	4
2	3	6215	72	Chr5	4	3	5	1	5	2	4	2	6	3	7	4	7	5
2	4	6215	72	Chr5	4	2	4	2	4	2	3	2	7	3	7	4	7	4
2	1	6261	75	Chr5	4	3	4	3	4	4	4	4	5	4	6	4	7	5
2	2	6261	75	Chr5	3	3	4	3	4	3	5	3	5	4	6	4	7	5
2	3	6261	75	Chr5	3	3	4	3	4	3	4	3	6	4	6	5	7	4
2	4	6261	75	Chr5	4	3	4	4	5	3	5	4	5	4	6	5	7	5
2	1	6278	76	Chr5	4	3	5	2	5	3	5	3	7	4	7	5	7	5
2	2	6278	76	Chr5	4	3	5	3	5	3	5	3	6	4	7	5	7	5
2	3	6278	76	Chr5	4	2	5	2	5	2	5	2	6	3	6	4	7	5
2	4	6278	76	Chr5	5	2	5	2	6	3	5	2	7	4	7	5	7	5
2	1	6288	77	Chr5	3	3	4	3	4	4	4	3	6	4	7	4	7	5
2	2	6288	77	Chr5	2	4	4	4	4	3	4	3	5	4	6	5	7	5
2	3	6288	77	Chr5	3	3	5	3	4	3	4	3	6	4	6	4	7	4
2	4	6288	77	Chr5	3	3	5	3	5	4	5	4	5	3	6	5	7	5
2	1	6302	78	Chr5	3	3	4	3	5	3	5	4	5	4	6	5	7	5
2	2	6302	78	Chr5	5	3	6	2	4	3	4	3	5	3	7	5	7	5
2	3	6302	78	Chr5	4	3	4	3	5	4	5	3	5	3	6	5	7	5
2	4	6302	78	Chr5	5	3	5	3	6	4	5	4	6	3	7	5	7	5
2	1	6321	79	Chr5	4	3	4	3	4	4	4	4	6	4	6	5	7	5
2	2	6321	79	Chr5	2	3	4	3	4	3	4	3	5	4	6	4	7	5
2	3	6321	79	Chr5	3	3	4	3	5	3	4	3	6	4	6	5	7	5
2	4	6321	79	Chr5	4	3	4	3	4	3	4	3	6	4	6	4	7	4
2	1	6328	80	Chr5	3	2	4	2	4	2	5	3	6	3	6	5	7	4
2	2	6328	80	Chr5	4	3	4	2	4	3	4	3	6	4	7	4	7	5
2	3	6328	80	Chr5	3	3	4	3	5	3	4	3	7	4	7	5	7	5
2	4	6328	80	Chr5	4	2	4	2	5	3	5	2	5	3	6	4	7	4
2	1	6345	81	Chr5	5	2	4	2	4	3	4	3	5	4	7	4	7	4
2	2	6345	81	Chr5	3	3	4	3	4	3	4	3	5	3	5	4	7	4
2	3	6345	81	Chr5	5	3	5	3	4	3	4	3	6	4	7	4	7	5
2	4	6345	81	Chr5	3	3	4	3	5	3	4	3	5	3	5	3	7	5
2	1	6497	83	Chr5	3	2	3	2	4	2	4	3	5	3	5	4	7	4
2	2	6497	83	Chr5	3	2	4	2	4	3	4	2	5	3	6	4	7	4
2	3	6497	83	Chr5	4	3	4	2	4	3	4	3	5	3	5	4	7	4
2	4	6497	83	Chr5	5	2	4	2	4	2	4	2	5	3	6	5	7	4
2	1	6555	84	Chr5	4	2	5	2	4	2	5	2	6	3	6	4	7	5
2	2	6555	84	Chr5	5	2	4	2	4	2	4	2	6	4	7	4	7	5
2	3	6555	84	Chr5	4	3	4	3	5	3	5	3	7	4	7	5	7	5
2	4	6555	84	Chr5	4	2	4	3	5	3	4	3	6	3	6	4	7	5
2	1	6805	92	Chr5	3	2	4	3	4	3	4	3	6	3	6	4	7	4
2	2	6805	92	Chr5	4	3	4	3	5	3	5	3	7	4	7	5	7	5
2	3	6805	92	Chr5	4	3	5	3	5	3	5	2	7	3	7	5	7	5
2	4	6805	92	Chr5	4	3	5	3	5	3	5	3	7	5	6	4	7	5
2	1	6856	93	Chr5	3	2	3	2	4	3	4	3	5	4	5	4	6	4
2	2	6856	93	Chr5	3	2	4	3	4	3	4	2	6	4	6	4	7	4
2	3	6856	93	Chr5	3	2	4	2	4	2	4	2	7	3	7	4	7	5
2	4	6856	93	Chr5	3	3	4	3	4	3	4	3	5	3	5	4	7	4
2	1	6900	94	Chr5	2	3	4	2	4	3	4	3	6	3	6	3	7	4
2	2	6900	94	Chr5	4	2	4	3	4	3	4	3	5	4	6	4	7	4
2	3	6900	94	Chr5	4	3	4	3	4	3	4	3	5	3	6	4	7	4
2	4	6900	94	Chr5	4	2	3	1	4	2	4	2	5	2	6	5	7	4
2	1	6927	95	Chr5	4	2	5	2	4	3	4	3	6	3	7	3	7	4
2	2	6927	95	Chr5	4	2	4	2	4	2	4	2	5	3	6	5	7	4
2	3	6927	95	Chr5	4	2	5	2	5	2	5	2	6	2	6	4	7	5
2	4	6927	95	Chr5	4	2	4	2	5	2	5	2	6	4	7	4	7	5
2	1	6941	96	Chr5	3	2	3	2	4	3	4	3	4	3	5	4	7	3
2	2	6941	96	Chr5	4	2	5	2	4	2	4	2	5	3	6	4	7	4
2	3	6941	96	Chr5	5	1	4	1	4	1	4	1	6	3	7	4	7	4
2	4	6941	96	Chr5	4	2	4	2	5	2	4	2	5	2	6	3	7	4
2	1	6947	97	Chr5	5	2	5	2	5	2	5	3	5	3	7	3	7	4
2	2	6947	97	Chr5	4	2	4	2	4	2	4	3	5	3	6	4	7	4
2	3	6947	97	Chr5	5	1	4	1	3	2	3	2	6	2	7	4	7	3
2	4	6947	97	Chr5	4	1	4	2	4	3	4	2	5	2	6	4	7	4
2	1	6979	98	Chr5	5	1	5	2	5	2	5	2	6	3	7	4	7	5
2	2	6979	98	Chr5	3	2	5	2	4	3	4	3	6	3	6	4	7	5
2	3	6979	98	Chr5	4	2	4	3	4	3	4	3	6	4	7	4	7	5
2	4	6979	98	Chr5	4	2	4	3	4	3	4	2	6	4	7	4	7	5
2	1	7094	99	Chr5	4	1	4	2	4	2	4	1	6	3	7	4	7	4
2	2	7094	99	Chr5	4	3	4	3	5	3	4	3	5	4	5	4	7	5
2	3	7094	99	Chr5	3	2	4	3	4	4	4	3	5	3	5	4	7	4
2	4	7094	99	Chr5	4	2	4	3	5	3	4	3	5	3	6	4	7	5
2	1	7127	100	Chr5	4	3	4	3	4	3	4	3	5	3	5	3	6	5
2	2	7127	100	Chr5	3	3	3	3	4	3	5	3	5	3	5	4	7	4
2	3	7127	100	Chr5	3	3	4	3	4	3	4	3	5	3	5	4	7	4
2	4	7127	100	Chr5	3	3	4	3	4	3	4	3	5	4	6	4	7	4
2	1	7214	103	Chr5	3	1	4	1	4	2	4	2	5	3	6	4	7	3
2	2	7214	103	Chr5	5	1	5	1	4	2	3	1	6	3	7	3	7	5
2	3	7214	103	Chr5	5	1	4	2	3	1	3	1	6	3	7	4	7	4
2	4	7214	103	Chr5	4	2	5	3	4	3	4	3	5	3	6	4	7	4
2	1	7374	105	Chr5	3	2	4	3	4	3	4	3	5	3	6	4	7	4
2	2	7374	105	Chr5	3	3	5	2	4	3	4	3	6	3	6	4	7	4
2	3	7374	105	Chr5	4	3	4	2	4	3	4	3	5	4	6	4	7	5
2	4	7374	105	Chr5	3	2	4	3	4	3	4	3	5	3	6	4	7	4
2	1	7459	107	Chr5	3	3	4	2	4	2	4	3	6	3	6	4	7	4
2	2	7459	107	Chr5	4	2	4	2	4	3	4	3	6	3	7	4	7	4
2	3	7459	107	Chr5	5	2	5	2	5	2	5	2	7	4	7	4	7	5
2	4	7459	107	Chr5	3	2	4	3	5	3	5	3	6	3	7	4	7	5
2	1	7471	108	Chr5	4	2	5	2	4	3	4	3	6	3	7	5	7	3
2	2	7471	108	Chr5	4	2	4	2	4	3	4	3	7	3	7	4	7	4
2	3	7471	108	Chr5	4	2	5	2	5	2	5	2	5	4	6	4	7	4
2	4	7471	108	Chr5	5	2	5	2	5	3	5	2	6	3	6	4	7	5
2	1	7610	109	Chr5	3	3	4	2	5	3	5	3	5	4	5	4	7	4
2	2	7610	109	Chr5	5	2	5	3	4	3	4	3	6	4	7	4	7	5
2	3	7610	109	Chr5	4	3	5	3	5	3	5	3	6	3	6	4	7	4
2	4	7610	109	Chr5	4	3	5	3	5	4	5	3	5	4	5	4	7	5
2	1	7717	110	Chr11	4	2	4	3	4	3	5	3	7	4	7	4	7	5
2	2	7717	110	Chr11	4	3	5	3	5	3	5	3	7	4	7	5	7	5
2	3	7717	110	Chr11	4	3	5	2	6	3	5	3	7	5	7	5	7	5
2	4	7717	110	Chr11	5	2	4	3	5	2	4	3	6	4	7	5	7	5
2	1	7766	113	Chr11	5	2	5	2	4	3	5	4	6	4	7	4	7	5
2	2	7766	113	Chr11	4	2	5	2	5	2	6	2	7	4	7	5	7	5
2	3	7766	113	Chr11	4	3	4	2	5	3	5	2	7	5	7	5	7	5
2	4	7766	113	Chr11	4	1	4	2	5	2	5	2	6	3	7	5	7	5
2	1	7852	116	Chr11	5	2	4	2	4	3	4	2	5	4	7	4	7	4
2	2	7852	116	Chr11	5	2	5	3	4	2	3	3	7	3	7	3	7	4
2	3	7852	116	Chr11	4	3	5	3	5	3	4	3	6	3	7	4	7	5
2	4	7852	116	Chr11	5	2	4	3	4	3	4	3	6	3	6	4	7	4
2	1	7868	117	Chr11	3	1	4	2	4	2	4	2	5	3	5	3	7	4
2	2	7868	117	Chr11	3	2	4	3	5	3	5	2	5	3	5	4	7	5
2	3	7868	117	Chr11	4	3	4	3	5	3	5	3	6	3	6	5	7	5
2	4	7868	117	Chr11	4	2	4	3	5	3	5	3	5	3	6	4	7	4
2	1	8009	119	Chr11	3	3	3	3	4	3	4	3	5	3	5	4	7	4
2	2	8009	119	Chr11	4	2	4	3	5	2	5	2	6	4	7	4	7	5
2	3	8009	119	Chr11	4	3	4	3	5	3	5	2	6	4	6	4	7	5
2	4	8009	119	Chr11	4	3	4	3	5	3	5	3	6	3	7	5	7	5
2	1	8032	120	Chr11	4	2	4	2	4	2	4	2	6	4	6	4	7	4
2	2	8032	120	Chr11	5	3	4	2	4	3	4	2	5	4	6	4	7	4
2	3	8032	120	Chr11	3	2	4	2	4	2	4	2	5	3	6	4	7	4
2	4	8032	120	Chr11	3	1	4	2	4	2	4	1	5	3	5	4	7	4
2	1	E6203	124		2	2	3	2	5	3	5	3	6	3	6	3	7	5
2	1	E6203	129		4	2	4	2	4	2	4	3	6	3	6	4	7	5
2	1	E6203	123		5	2	4	3	5	3	5	3	7	3	7	4	7	5
2	1	E6203	130		4	2	4	2	5	3	5	3	5	3	6	4	7	4
2	2	E6203	123		4	2	4	2	5	3	5	3	6	4	7	5	7	5
2	2	E6203	129		4	3	4	3	5	3	5	3	5	4	6	5	7	5
2	2	E6203	130		5	2	5	2	5	2	5	2	7	3	7	5	7	5
2	2	E6203	124		4	3	5	3	5	3	5	3	6	3	7	5	7	5
2	3	E6203	123		5	2	6	3	5	2	5	2	7	4	7	5	7	5
2	3	E6203	129		4	3	4	3	5	3	5	2	6	4	7	5	7	5
2	3	E6203	130		4	2	4	3	5	3	5	3	6	4	7	4	7	5
2	3	E6203	124		5	2	5	2	5	2	4	3	7	4	7	5	7	5
2	4	E6203	124		3	3	4	3	6	3	5	3	5	3	6	4	7	5
2	4	E6203	123		4	3	5	3	5	3	6	3	6	3	7	5	7	5
2	4	E6203	130		4	2	5	2	5	2	5	2	7	3	7	5	7	5
2	4	E6203	129		4	3	4	3	5	3	5	3	6	4	7	5	7	5
2	1	Hyp45	121		4	2	5	3	5	3	5	3	7	5	7	5	7	5
2	2	Hyp45	121		4	3	5	3	5	3	5	3	6	4	7	5	7	5
2	3	Hyp45	121		4	3	5	3	6	3	6	4	5	5	6	4	7	5
2	4	Hyp45	121		4	3	5	3	5	3	5	3	7	4	7	5	7	5
2	1	NIL11	126	Chr11	3	2	4	2	4	3	4	2	6	3	6	4	7	4
2	1	NIL11	128	Chr11	2	3	3	3	4	3	4	3	4	3	5	4	6	4
2	2	NIL11	128	Chr11	2	2	2	2	4	3	4	3	5	3	5	4	7	4
2	2	NIL11	126	Chr11	3	3	3	3	5	3	5	3	5	3	5	4	7	5
2	3	NIL11	126	Chr11	2	1	4	2	4	3	4	2	5	3	6	4	7	3
2	3	NIL11	128	Chr11	3	2	4	2	4	3	4	2	4	3	5	4	7	4
2	4	NIL11	126	Chr11	3	2	4	3	4	3	4	3	6	4	6	4	7	4
2	4	NIL11	128	Chr11	4	2	4	2	4	2	4	2	5	3	6	4	7	4
2	1	NIL5	127	Chr5	2	3	3	3	4	3	4	4	6	4	6	4	7	5
2	1	NIL5	125	Chr5	3	3	4	3	4	3	4	3	5	3	5	4	7	4
2	2	NIL5	125	Chr5	4	3	4	3	4	3	4	3	6	3	6	5	7	5
2	2	NIL5	127	Chr5	3	3	3	3	4	3	4	3	5	3	6	5	7	5
2	3	NIL5	125	Chr5	3	2	4	3	4	2	4	3	4	3	5	4	6	4
2	3	NIL5	127	Chr5	3	3	3	3	4	4	4	3	5	3	5	4	7	4
2	4	NIL5	125	Chr5	3	3	4	4	5	4	5	4	5	4	5	5	7	5
2	4	NIL5	127	Chr5	3	3	4	3	4	4	5	4	5	4	5	4	7	5
