# Supplementary material for: Fractionation, Stability, and Isolate-Specificity of QTL for Resistance to Phytophthora infestans in Cultivated Tomato (Solanum lycopersicum)
Source: G3 (Bethesda). 2012 Oct 1;2(10):1145–59. doi: 10.1534/g3.112.003459 (PMC3464107; doi:10.1534/g3.112.003459)
Supplement: Supporting Information [file supp_2.10.1145_FileS2.xlsx]

## Sheet: ReadMe
	Each sheet is coded by Phytophthora infestans isolate, replicate number, and growth chamber number.
	For example, "p7629r1 - GC-1" denotes the 1st replicate of isolate p7629 that was performed in GC-1.
	Blank cells represent missing data.

## Sheet: p7629r1 - GC-1
			Date:	2010-02-15						2010-02-17						2010-02-19						2010-02-21						2010-02-23
QTL	Line Name	Flat	Genotype ID	Leaf			Stem			Leaf			Stem			Leaf			Stem			Leaf			Stem			Leaf			Stem
lb11b	3688	1	1	1	1	1	0	0	0	1	1	1	0	0	0	2	2	3	0	2	2	2	3	3	1	2	1	4	3	2	3	2	1
lb11b	3723	4	2	1	1	1	0	0	0	3	3	2	2	3	2	4	5	4	3	3	3	6	7	5	5	4	4	6	7	5	4	5	5
lb11b	3740	1	3	1	1	1	0	0	0	2	2	2	1	0	0	3	3	2	2	0	0	3	2	3	3	0	0	4	3	3	4	2	2
lb11b	3765	2	4	1	1	1	0	0	0	2	1	3	2	2	4	3	2	4	3	2	4	3	4	6	4	4	4	3	4	6	4	5	4
lb11b	3814	3	5	1	1	1	0	0	0	2	2	1	1	2	2	2	3	4	4	2	4	7	5	6	5	3	4	7	6	7	5	2	4
lb11b	3827	6	6	3	2	2	0	0	0	4	3	3	1	3	3	4	4	4	2	4	3	5	6	4	3	4	4	7	7	6	3	4	4
lb11b	3845	3	7	1	1	1	0	0	0	2	1	1	0	0	1	3	3	2	0	0	1	3	3	4	1	1	3		5	5		4	3
lb11b	3892	5	8	1	1	1	0	0	0	2	2	1	1	2	1	4	3	1	3	3	2	4	3	2	4	3	3	4	5	3	5	3	4
lb11b	3951	6	9	1	1	2	0	0	0	2	2	3	2	1	2	4	3	4	2	4	4	6	4	7	5	4	5	7	5	7	5	5	5
lb11b	3969	5	10	1	1	2	0	0	0	3	3	2	2	2	2	3	4	2	3	3	3	5	5	4	3	3	5	7	7	4	3	3	4
lb11b	3999	6	11	1	1	1	0	0	0	2	1	1	3	1	1	2	2	2	4	2	3	3	3	4	5	2	3	4	4	5	5	5	5
lb11b	4018	2	12	1	2	2	0	1	0	1	3	3	0	3	1		4	4		3	2		6	6		3	2		7	7		3	2
lb11b	4056	4	13	2	2	1	0	0	0	4	4	2	3	3	2	5	4	4	3	4	4	6	7	7	3	4	5	7	7	7	5	5	5
lb11b	4106	4	14	1	1	1	0	0	0	2	1	2	1	0	1	3	2	2	2	1	2			6			3			7			5
lb11b	4182	4	15	1	2	2	0	0	0	2	3	3	2	3	4	3	4	4	3	4	4	3	4	5	3	4	5	5	5	6	3	5	5
lb11b	4228	3	16	1	1	1	0	0	0	1	1	1	1	2	2	2	2	1	1	4	3	3	3	4	3	4	5	6	7	5	3	4	5
lb11b	4257	2	17	1	1	1	0	0	0	3	3	3	1	1	2	4	4	5	4	2	3	5	6	5	3	2	3	6	5	6	5	2	3
lb11b	4265	2	18	1	1	1	1	0	1	3	2	1	3	2	0	4	2	3	3	0	3	4	2	4	3	0	3	5	4	5	4	2	4
lb11b	4290	3	19	1	1	1	0	0	0	2	1	2	2	2	2	3	2	2	4	3	4	3	3	5	4	3	5	4	5	6	4	4	4
lb11b	4305	3	20	1	1	2	0	0	0	2	2	3	2	3	2	2	3	3	3	4	5	2	3	4	3	4	5	4	5	7	3	5	5
lb11b	4442	5	21	2	1	1	0	0	0	3	1	1	2	1	1	4	3	2	3	4	4	5	4	3	4	4	4	5	6	4	4	4	4
lb11b	4498	1	22	1	1	1	0	0	0	1	2	1	2	0	1	3	3	2	3	2	1	4	4	2	5	2	3	5	4	4	5	2	5
lb11b	4558	6	23	1	2	2	0	0	0	3	3	3	1	2	3	4	4	3	2	3	4	5	4	4	3	5	4	6	6	3	3	5	4
lb11b	4659	6	24	1	1	1	0	0	0	1	2	1	0	1	1	3	2	2	2	3	3	4	4	2	3	3	3	4	5	4	3	3	3
lb11b	4718	4	25	1	1	1	0	0	0	2	1	2	2	1	1		2	2		3	2		4	3		3	2		7	4		4	3
lb11b	4759	1	26	1	1	1	0	0	0	2	3	2	2	2	1	4	3	3	3	3	3	5	4	3	3	3	3	7	5	5	3	3	4
lb11b	4794	6	27	1	1	1	0	0	0	2	1	2	2	1	1	3	1	2	3	3	2	4	3	3	4	3	2	4	4	5	4	5	4
lb11b	4802	5	28	2	2	1	1	0	0	4	4	3	3	2	2	5	5	4	3	4	5	6	7	5	4	4	5	7	7	7	5	4	5
lb11b	4861	1	29	2	1	1	1	0	0	2	1	2	2	1	1	4	2	3	3	3	2	6	2	3	3	4	2	7	5	6	4	4	5
lb11b	4877	4	30	1	1	1	0	1	0	3	2	2	1	1	2	3	2	3	3	2	4	5	4	5	3	3	4		7	7		3	5
lb11b	4897	4	31	2	1	1	0	0	0	3	2	2	2	2	3	4	3	2	3	5	5	5	4	7	3	5	5	5	5	7	5	5	5
lb11b	4922	4	32	1	1	1	0	0	0	2	2	1	0	2	0
lb11b	4925	3	33	2	1	1	0	0	0	3	1	1	1	2	1	5	3	2	2	3	2	5	4	4	2	5	2	7	5	5	3	5	4
lb11b	4940	3	34	1	2	1	0	2	0	2	3	2	3	2	1	4	5	6	4	2	2	5	6	7	4	3	2	6	7	7	4	3	3
lb11b	4945	6	35	2	1	1	0	0	0	2	2	1	0	1	0	4	4	2	1	2	1	4	4	3	0	2	2	5	5	5	2	3	2
lb11b	4961	1	36	1	1	2	0	0	0	3	2	3	2	1	1	4	3	5	3	3	3	5	4	6	5	4	4	5	4	7	5	4	4
lb11b	4969	1	37	2	1	1	0	0	0	2	1	1	0	0	0	2	1	2	1	0	0	2	2	3	1	0	1	7	3	3	2	2	3
lb11b	4993	4	38	1	2	1	0	0	0	2	2	1	2	2	2	3	3	2	4	3	3	3	4	4	4	3	3	4	5	6	5	3	3
lb11b	5010	1	39	1	1	1	0	0	0	2	1	3	0	1	1	3	2	3	1	2	2	4	2	5	1	0	2	5	3	6	1	0	2
lb11b	5015	5	40	1	1	2	0	0	1	1	3	3	0	3	2	1	4	5	2	3	3		6	7		3	4		7	7		4	5
lb11b	5055	5	41	1	1	1	0	0	0	3	2	2	2	3	0	3	4	2	3	4	2	4	5	5	3	5	2	4	5	6	3	4	5
lb11b	5103	3	42	1	1	1	0	0	0		1	1		0	1			2			3			4			3			4			3
lb11b	5162	5	43	1	2	1	0	0	0	3	3	3	0	2	1	4	5	4	1	2	1	5	6	4	0	3	2	5	6	6	1	3	2
lb11b	5186	4	44	1	1	1	0	0	0	1	2	2	0	1	2		4	4		5	4		6	6		5	4		7	7		5	4
lb11b	5224	3	45	1	1	1	0	0	0	1	2	2	1	1	0	2	3	1	4	2	1		6	5		5	3		6	7		5	3
lb11b	5245	6	46	1	1	2	0	1	1	2	3	3	1	2	3	3	3	5	3	3	3	4	5	5	4	4	4	4	5	7	4	4	5
lb11b	5285	6	47	1	1	1	0	0	0	2	1	1	1	0	0	3	1	2	2	0	2	4	2	3	3	1	3	4	4	4	3	2	4
lb11b	5339	4	48	1	1	1	0	0	0	2	2	2	0	0	0	3	2	2	2	2	0	4	3	4	2	2	0	6	4	5	3	3	2
lb11b	5362	1	49	1	1	1	0	0	0	1	2	3	0	1	0		3	3		3	2		4	3		3	2		5	5		3	2
lb11b	5385	6	50	1	1	1	0	0	0	2	2	2	1	2	1		2	2		2	2		3	4		4	4		6	5		4	5
lb11b	5422	1	51	1	1	2	1	0	1	3	3	4	2	3	3	6	5	4	4	4	3	6	6	6	4	4	3	7	6	7	4	5	4
lb5b	5455	3	52	1	1	1	0	0	0	3	2	2	2	2	2	6	6	5	4	5	5	7	7	6	5	5	5	7	7	7	5	5	5
lb5b	5470	1	53	1	1	1	0	0	0	1	2	2	0	1	2	1	2	2	0	1	3	2	4	5	1	4	3	5	7	7	4	5	5
lb5b	5516	1	54	1	1	1	0	0	0	4	3	2	2	2	2	5	5	4	3	3	3	6	6	5	3	2	3	6	6	4	2	3	4
lb5b	5553	6	55	1	1	1	0	0	0	3	3	1	0	1	0	3	3	1	1	3	3	4	4	3	1	3	5		5	5		2	3
lb5b	5592	6	56	1	1	1	0	0	0	2	1	1	0	0	0	2	2	2	1	1	0	4	5	4	2	2	0	5	5	4	2	3	1
lb5b	5605	2	57	1	1	1	0	0	0	3	2	3	2	1	1	3	2	3	3	3	4	3	4	6	3	3	4	4	4	6	3	5	4
lb5b	5616	4	58	1	1	1	0	1	1	2	1	3	1	2	2	2	1	4	2	3	2	2	2	5	3	3	2	4	4	7	4	5	3
lb5b	5705	2	59	1	1	1	0	0	0	3	2	1	2	1	0	4	3	2	1	2	0	4	4	1	1	2	0	5	5	3	1	3	2
lb5b	5722	4	60	1	1	1	0	0	0	2	2	2	1	0	0	2	2	3	1	0	2	3	2	4	0	0	1	4	3	5	2	2	3
lb5b	5726	4	61	1	1	1	0	0	1	2	1	1	2	0	1	3	2	2	4	1	4	6	2	3	4	1	4	7	4	5	4	2	3
lb5b	5771	2	62	1	1	2	0	0	0	1	2	3	1	1	2	3	3	5	2	2	3	5	4	6	3	3	4	6	6	7	3	4	3
lb5b	6042	6	63 Salinas	2	2	1	0	0	0	3	4	3	3	3	2	4	5	4	4	4	3	4	5	5	4	5	3	5	7	6	4	4	3
lb5b	5861	3	64	1	1	2	0	0	0	2	2	2	2	2	1	3	4	4	3	3	2	4	4	5	3	4	2	4	5	7	2	4	2
lb5b	5873	5	65	1	2	1	0	0	0	1	3	3	1	1	1	3	4	3	2	4	3	3	7	5	2	5	5	4	7	5	4	5	5
lb5b	5920	1	66	1	1	1	0	0	0	3	2	1	1	1	1	3	3	2	3	2	2	3	3	2	3	0	3	4	4	3	5	1	4
lb5b	5941	1	67	1	1	1	0	0	0	1	2	2	3	1	2	2	4	4	3	3	3	4	5	6	5	4	3	4	5	6	4	4	4
lb5b	5968	5	68	1	1	1	0	0	0	1	2	2	1	2	2	1	2	3	1	2	3	2	3	4	1	3	3	2	4	5	1	2	2
lb5b	6011	5	69	1	2	2	0	0	0	1	3	3	0	0	2	1	5	4	3	2	4		5	6		3	5		6	7		5	4
lb5b	6072	6	70	2	1	2	0	0	0	3	2	3	3	2	3	5	4	3	4	3	3	5	6	5	4	3	4	7	6	5	4	3	4
lb5b	6094	1	71	2	1	2	0	0	0	2	2	3	2	3	2	4	4	3	2	4	3	6	5	4	3	5	2	7	7	5	4	4	3
lb5b	6215	4	72	1	1	1	0	0	0	1	1	2	0	0	1	1	1	2	0	0	2	2	1	2	0	0	2	4	3	5	2	2	3
lb5b	6226	3	73	1	1	1	0	0	0	2	1	2	1	0	3	2	1	3	3	1	3	4	3	4	4	1	4	5	4	6	4	1	4
lb5b	6234	2	74	1	1	1	0	0	0	1	2	2	0	1	0	2	3	3	2	2	2	2	3	4	0	2	3	3	5	5	0	3	3
lb5b	6261	2	75	1	2	2	0	1	0	2	3	3	1	4	3	2	4	3	1	4	2	4	7	6	1	5	2	5	7	6	5	5	5
lb5b	6278	3	76	1	1	1	0	0	0	2	1	1	1	1	1	2	2	2	3	3	1	4	5	4	5	5	3		4	4		5	5
lb5b	6288	5	77	1	1	1	0	0	0	3	2	2	2	2	2	3	4	2	3	2	3	4	4	2	4	3	3	5	4	5	3	3	3
lb5b	6302	3	78	1	1	1	0	0	0	2	1	1	1	1	2	4	4	4	3	5	4	5	5	5	4	4	4	6	7	6	4	3	5
lb5b	6321	6	79	2	2	1	0	0	0	2	3	2	2	1	1	3	3	3	3	4	4	4	5	5	5	5	5	6	5	6	5	5	5
lb5b	6328	2	80	1	1	1	0	0	0	3	3	3	3	1	1	3	4	4	4	3	2	5	5	5	4	3	2	7	7	6	5	5	2
lb5b	6345	3	81	2	1	1	0	0	0	3	2	2	2	2	1	5	6	6	2	2	2	7	7	7	3	2	3	7	7	7	3	4	2
lb5b	6423	5	82	1	1	1	0	0	0	2	1	2	1	1	1	5	3	3	2	3	3	7	6	5	3	4	4	7	7	7	3	5	4
lb5b	6497	1	83	1	1	2	0	1	0	1	2	3	0	1	1	2	3	4	0	2	3	2	4	5	1	3	3	4	5	6	1	3	5
lb5b	6555	2	84	1	2	1	0	0	0	1	4	2	0	3	2	2	6	3	2	4	2	2	7	3	3	5	4	4	7	4	5	5	5
lb5b	6603	2	85	1	1	1	0	0	0	2	2	1	2	2	0	4	4	2	4	4	0	4	4	2	4	5	0	4	5	3	5	5	2
lb5b	6681	2	86	1	2	1	0	0	0	2	2	3	2	3	2	2	3	3	4	3	2	4	4	4	3	3	3	7	6	7	4	5	3
lb5b	6709	3	87	1	1	1	0	0	0	2	2	2	1	1	1	3	4	3	3	4	4	4	5	4	5	4	3	7	7	6	5	4	3
lb5b	6724	2	88	1	1	1	0	0	0	2	2	2	0	0	1	3	2	2	0	1	3	4	4	6	1	1	3	5	6	6	2	3	3
lb5b	6747	4	89	2	1	1	0	0	0	4	3	2	4	2	3	6	6	6	4	4	5	7	7	7	4	4	4	7	7	7	4	4	4
lb5b	6782	5	90	1	1	1	0	0	0	1	2	3	1	0	1	4	2	3	3	3	4	4	2	5	3	3	5	6	4	7	5	3	5
lb5b	6799	4	91	1	1	1	0	0	0	3	2	4	1	1	2	4	4	7	3	3	5	5	7	7	3	3	5	5	7	7	5	4	5
lb5b	6805	4	92	1	1	1	0	0	0	3	2	2	2	2	1	4	3	2	4	5	3	5	4	4	4	5	3	7	5	5	4	5	4
lb5b	6856	3	93	1	2	1	0	0	0	2	2	2	1	1	1	3	2	2	3	2	2	6	5	6	4	4	3	7	6	7	5	4	5
lb5b	6900	4	94	1	1	1	0	0	0	1	2	2	1	1	1	1	2	3	2	3	4	3	3	4	3	3	4	4	3	5	4	4	5
lb5b	6927	2	95	1	1	1	0	0	0	2	3	2	3	2	1	2	3	4	3	3	4	4	4	5	4	3	4	4	5	5	5	3	3
lb5b	6941	6	96	1	1	1	0	0	0	1	1	2	0	0	1	2	3	1	2	3	1	3	3	2	3	3	1	3	5	3	3	4	2
lb5b	6947	2	97	1	1	1	0	0	0	3	2	1	2	3	2	5	3	3	2	3	4	6	6	5	3	5	4	7	6	7	4	5	4
lb5b	6979	4	98	1	1	1	0	0	1	2	3	3	2	1	2	2	3	4	3	3	3	2	4	7	2	3	4	2	5	7	5	5	4
lb5b	7094	3	99	1	1	1	0	0	0	2	1	2	1	1	1	4	3	2	3	2	2	5	5	5	5	3	2	7	6	5	4	2	2
lb5b	7127	1	100	1	1	1	0	1	0	2	2	2	2	1	0	4	3	3	3	2	1	6	5	4	3	2	2	6	5	4	4	4	2
lb5b	7166	5	101	1	1	1	0	0	0	3	2	2	2	0	1	4	2	3	4	4	3	4	4	5	4	4	3	5	4	5	4	4	3
lb5b	7187	5	102	2	1	1	0	0	0	3	2	3	2	1	2	4	3	4	2	2	4	5	6	6	3	2	4	5	6	7	3	2	5
lb5b	7214	1	103	1	1	2	0	0	0	2	3	3	1	2	1	2	3	4	1	3	2	3	4	5	3	3	2	7	5	7	3	3	3
lb5b	7226	2	104	2	1	2	0	0	0		3	3		2	1		5	5		3	2		6	7		4	3		7	7		5	2
lb5b	7374	2	105		1	1		0	0		2	1		2	0			2			4			4			5			6			5
lb5b	7444	5	106	1	1	2	0	0	0	1	3	3	0	1	2	2	4	4	1	2	2	4	5	6	3	3	3	5	7	7	5	3	4
lb5b	7459	6	107	1	1	1	0	0	0	3	2	2	1	2	1	3	3	2	2	2	3	4	4	4	4	5	5	5	6	5	3	4	5
lb5b	7471	1	108	1	1	1	1	0	0	1	2	2	1	2	2	3	3	4	3	2	3	4	4	5	3	4	5	6	6	5	5	4	5
lb5b	7610	3	109		1	2		0	0		1	2		1	1		2	3		3	1		4	5		3	2		5	5		4	3
lb11b	7717	5	110	2	1	1	1	0	2	3	3	2	3	1	2	4	3	3	3	2	3	6	6	5	3	2	4	7	7	7	5	3	5
lb11b	7731	5	111	1	1	1	0	0	0	3	2	1	1	0	0	4	2	1	3	3	0	4	4	2	3	5	0	5	4	2	4	4	0
lb11b	7743	2	112	1	1	1	0	1	0	2	3	3	1	2	2	4	4	4	2	2	3	3	5	5	2	3	2	4	5	5	3	2	3
lb11b	7766	6	113	2	1	2	0	0	0	3	3	3	2	3	3	4	5	4	3	3	3	4	5	5	3	3	3	5	6	5	2	3	3
lb11b	7799	1	114	1	1	1	0	0	2	1	1	3	1	0	2	2	3	4	3	0	3	2	3	5	3	2	3	3	4	6	4	2	3
lb11b	7826	5	115	2	2	1	0	0	0	2	3	2	2	1	1	4	4	3	3	2	2	6	6	4	4	3	1	6	7	7	5	3	2
lb11b	7852	5	116	1	2	1	0	1	0	2	2	3	1	2	2	3	4	3	2	3	2	5	6	4	2	3	3	5	7	6	3	3	3
lb11b	7868	6	117	1	1	2	0	0	0	2	2	3	1	2	2	3	2	3	2	4	2	3	4	3	3	4	2	4	5	5	2	3	2
lb11b	7952	6	118	2	1	1	0	0	0	3	3	2	2	2	4	4	4	4	3	4	4	4	5	5	5	4	5	5	6	7	4	3	5
lb11b	8009	3	119	1	1	1	0	0	0	2	1	2	2	1	1	4	3	4	4	5	3	4	4	4	4	5	3	7	6	7	4	5	3
lb11b	8032	2	120	1	1	1	0	0	0	2	2	1	2	1	1	3	3	3	3	2	2	4	3	3	3	3	1	4	4	3	4	3	2
	Hyp45	1	121	2	2	1	0	0	2	2	3	4	3	2	2	3	4	4	4	3	2	6	5	6	3	2	2	7	7	7	5	5	3
	Hyp45	2	121	1	1	1	0	0	0	3	3	2	3	3	1	5	4	4	4	4	3	7	6	5	3	4	4	7	7	7	5	5	4
	Hyp45	3	121	2	2	2	0	1	0	3	3	3	2	3	3	4	5	6	3	4	5	5	6	7	3	4	5	7	7	7	4	5	5
	Hyp45	4	121	1	1	1	0	0	0	3	3	2	1	2	2	4	4	4	4	4	3	7	7	6	5	4	3	7	7	7	5	5	5
	Hyp45	5	121	2	1	1	0	0	0	3	3	4	1	2	2	3	4	3	5	3	3	6	7	7	5	5	4	7	7	7	5	4	4
	Hyp45	6	121	1	1	1	0	0	0	2	2	2	1	0	0	2	3	2	4	0	0	2	3	3	4	0	1	4	4	3	4	1	2
	E6203	1	124	1	1	2	1	1	1	2	2	3	2	1	1	4	3	4	2	0	1	5	4	5	3	1	2	7	4	6	3	2	1
	E6203	2	124	1	1	1	0	0	0	3	2	2	2	1	2	3	3	3	3	3	4	4	4	4	3	3	4	4	5	5	5	3	5
	E6203	3	124	2	2	2	0	0	0	3	3	3	2	1	2	4	5	4	3	4	2	5	4	5	3	4	3	7	5	7	2	4	3
	E6203	4	124	1	1	1	0	0	1	2	2	3	1	3	2	2	3	3	0	4	3	4	5	7	2	4	3	6	6	7	2	3	5
	E6203	5	124	1	2	1	0	0	0	3	2	2	1	1	1	4	3	3	4	2	2	6	4	4	4	3	2	7	7	7	4	3	3
	E6203	6	124	1	1	1	0	0	0	2	1	2	0	2	1	3	2	2	0	3	4	3	4	4	0	3	5	5	4	3	0	2	4
lb5b NIL	NIL5	1	125	1	1	1	0	0	0		1	2		1	2		3	3		4	4		3	5		4	5		4	5		5	5
lb5b NIL	NIL5	2	125		1	1		0	0		1	1		0	0		2	1		0	0		2	1		0	0		2	2		0	0
lb5b NIL	NIL5	3	125			1			0			2			2			3			4			4			5			6			5
lb5b NIL	NIL5	4	125	1	1	1	0	0	0	1	2	2	0	1	2		3	3		2	4		4	4		2	5		7	7		2	5
lb5b NIL	NIL5	5	125		1	1		0	0		1	1		0	0		2	2		1	1		3	3		4	4
lb5b NIL	NIL5	6	125
lb11b NIL	NIL11	1	126	2	1	1	0	2	1	2	3	2	2	2	1	3	4	3	3	2	2	4	4	5	3	2	2	4	5	6	3	2	2
lb11b NIL	NIL11	2	126	2	1	1	1	0	0	2	1	2	2	0	1	3	2	2	2	0	2	4	2	3	2	0	2	4	3	4	2	0	2
lb11b NIL	NIL11	3	126	1	1	1	0	0	0	2	2	2	1	1	1	2	2	3	2	2	2	5	4	4	3	2	3	5	5	6	4	4	4
lb11b NIL	NIL11	4	126	1	1	1	0	0	0	1	1	2	1	1	0		2	2		1	1		3	3		2	1		4	4		4	2
lb11b NIL	NIL11	5	126	1	1	1	0	0	0	2	2	2	2	2	1	3	3	3	2	2	3	4	5	4	3	2	3	4	6	6	2	2	3
lb11b NIL	NIL11	6	126	1	1	2	0	1	0	2	2	3	1	2	1	2	3	3	2	3	1		5	4		3	2		6	5		4	2

## Sheet: p7629r2 - GC-3
			Date:	2010-02-15						2010-02-17						2010-02-19						2010-02-21						2010-02-23
QTL	Line Name	Flat	Genotype ID	Leaf			Stem			Leaf			Stem			Leaf			Stem			Leaf			Stem			Leaf			Stem
lb11b	3688	2	1	1	1	1	0	0	0	2	2	2	1	0	0	3	4	2	1	1	1	4	4	4	1	2	1	4	5	4	1	4	2
lb11b	3723	4	2	1	1	1	0	0	0	2	1	1	0	0	1	4	3	1	2	0	0	5	3	2	3	2	0	5	4	2	3	2	0
lb11b	3740	5	3	1	1	2	0	0	0	2	1	2	1	0	0	3	2	4	3	1	2	3	2	4	3	1	2	4	2	6	3	1	3
lb11b	3765	1	4	2	1	1	0	0	0	4	3	2	2	1	1	4	4	2	2	4	2	5	5	3	3	4	3	7	6	4	3	4	4
lb11b	3814	2	5	2	2	1	0	0	0	4	5	2	2	2	1	6	5	3	3	3	1	7	6	4	4	5	1	7	7	5	5	5	2
lb11b	3827	2	6	1	1	1	1	0	0	2	3	2	1	2	2	4	5	4	2	3	3	4	6	7	2	4	3	5	7	7	2	4	5
lb11b	3845	6	7
lb11b	3892	6	8	1	1	2	0	0	0	3	3	2	2	1	1	4	5	4	5	3	1	5	6	4	5	4	2	7	7	6	5	5	2
lb11b	3951	3	9	2	3	2	0	0	0	3	4	4	0	1	2	4	5	5	2	3	3	4	6	5	3	5	3	7	7	6	3	5	3
lb11b	3969	6	10	1	1	1	0	0	0	3	3	3	2	1	2	4	4	6	3	1	4	5	5	7	3	2	4	5	6	7	5	5	5
lb11b	3999	1	11	2	1	1	0	0	0	3	3	2	2	2	2	4	6	5	3	3	4	4	6	6	4	5	4	5	6	7	4	5	5
lb11b	4018	6	12	1	1	1	0	0	0	2	2	2	0	0	0	3	2	3	2	3	2	4	4	5	2	2	2	5	4	7	2	3	2
lb11b	4056	5	13	1	2	1	0	0	0	3	3	3	0	1	1	4	5	4	2	3	3	4	6	4	3	3	3	5	7	4	4	3	5
lb11b	4106	6	14	1	1	1	0	0	0	3	1	2	0	0	0	3	2	3	2	1	1	4	2	4	2	1	3	5	3	7	2	1	3
lb11b	4182	6	15	2	1	2	1	0	0	4	3	4	2	1	1	6	5	5	4	4	3	7	6	7	5	5	4	7	7	7	5	5	4
lb11b	4228	2	16	1	1	2	0	0	0	3	1	4	2	0	1	3	2	5	2	0	2	4	2	6	2	2	3	4	3	7	2	3	3
lb11b	4257	3	17	2	1	1	0	0	0	3	3	1	2	2	0	5	5	2	3	3	0	5	5	2	3	3	1	6	6	2	3	4	0
lb11b	4265	4	18		1	1		0	0		2	1		2	0		3	1		2	0		4	1		2	0		4	2		1	1
lb11b	4290	3	19	1	2	1	0	0	0	2	3	3	0	0	2	3	4	4	2	2	3	3	4	6	3	2	4	5	4	7	3	2	4
lb11b	4305	4	20	2	1	1	0	0	1	3	1	2	2	0	2	6	3	4	3	2	3	7	3	4	4	3	5	7	4	5	3	3	5
lb11b	4442	4	21	1	1	1	0	0	0	3	2	2	0	0	1	3	3	3	2	2	0	4	3	4	3	2	0	4	4	5	3	1	2
lb11b	4498	3	22	1	1	1	0	0	0	2	1	1	0	0	0	3	3	2	1	0	1	4	3	3	1	2	2	6	5	4	3	2	3
lb11b	4558	5	23	2	2	2	0	0	0	2	3	3	2	1	2	4	4	5	4	3	2	4	5	7	4	5	3	6	6	7	5	5	5
lb11b	4659	2	24	1	1	2	0	1	0	2	3	4	0	2	1	3	3	5	1	2	2	3	4	5	1	3	2	3	4	6	2	2	3
lb11b	4718	1	25	2	1	1	0	0	0	3	1	4	2	2	2	3	4	4	2	3	3	4	5	6	3	3	3	4	6	7	3	3	3
lb11b	4759	6	26	1	1	1	0	0	0	2	1	1	1	0	1	4	1	3	2	0	4	6	3	5	5	2	4	7	4	5	5	2	4
lb11b	4794	6	27	1	1	1	0	0	0	1	2	2	0	0	1	3	3	3	1	0	1	4	4	5	3	2	3	4	5	7	2	2	3
lb11b	4802	5	28	2	1	1	0	0	0	3	1	2	2	0	0	5	2	4	4	3	4	6	2	4	5	3	4	7	4	7	5	3	4
lb11b	4861	2	29	2	2	1	0	0	0	3	2	2	1	2	0	5	5	4	4	4	2	6	6	4	4	5	3	7	7	6	5	4	4
lb11b	4877	2	30	2	1	1	0	0	0	3	2	1	1	1	0	4	3	3	2	3	0	5	4	4	3	3	1	6	7	7	5	4	3
lb11b	4897	3	31	2	2	2	0	0	0	3	4	3	1	1	0	4	3	5	2	2	1	4	4	5	4	3	2	5	4	6	3	2	2
lb11b	4922	2	32	1	1	1	0	0	0	1	1	2	1	0	1	2	2	4	0	1	3	2	2	5	1	2	3	2	3	6	2	2	3
lb11b	4925	6	33	1	2	1	0	0	0	2	2	2	1	1	1	5	5	4	3	4	4	6	7	5	5	4	5	7	7	7	5	5	5
lb11b	4940	2	34	2	2	2	0	0	0	4	4	3	1	1	2	5	5	4	2	3	4	5	6	5	3	3	4	6	7	7	4	5	4
lb11b	4945	1	35	2	1	1	0	0	0	4	4	3	1	1	2	5	4	4	2	3	3	5	7	4	2	3	3	7	7	5	5	5	4
lb11b	4961	5	36	1	1	1	0	0	0	1	1	1	1	1	1	2	2	2	0	1	0	2	2	2	0	0	0	2	2	3	2	2	2
lb11b	4969	5	37	1	1	1	0	0	0	1	2	1	1	0	0	2	2	2	1	0	0	2	2	2	0	0	0	2	3	2	2	0	1
lb11b	4993	4	38	2	2	1	0	0	1	3	3	3	2	3	3	4	5	4	2	3	3	3	4	5	4	5	4	5	5	5	3	5	5
lb11b	5010	3	39	1	3	1	0	0	0	3	5	1	1	2	0	4	6	3	2	3	1	4	7	3	3	3	1	6	7	4	3	3	2
lb11b	5015	6	40	2	1	1	0	0	0	3	1	3	0	0	2	4	2	7	2	2	3	4	3	7	2	2	3	5	3	7	5	4	3
lb11b	5055	1	41	1	1	1	0	0	0	3	2	3	2	1	1	3	3	4	4	2	2	4	4	6	4	3	2	4	4	7	4	5	5
lb11b	5103	3	42	1	1	1	0	0	0	2	2	2	1	1	0	3	2	1	2	0	1	3	3	2	3	0	1	4	3	2	2	0	1
lb11b	5162	2	43	2	1	1	0	0	0	4	4	3	2	2	1	4	5	4	2	3	2	5	6	6	4	5	3	7	7	7	4	5	5
lb11b	5186	1	44	1	1	1	0	0	0	2	2	2	0	0	0	3	2	2	1	0	1	3	3	3	1	1	1	4	4	4	1	2	2
lb11b	5224	4	45	1	2	2	0	1	0	2	3	4	1	2	1	3	4	6	3	2	2	6	5	7	3	2	2	5	5	7	2	3	2
lb11b	5245	2	46	1	1	2	0	0	0	4	3	2	1	0	0	4	3	2	3	3	1	4	5	4	4	4	2	6	5	4	4	4	2
lb11b	5285	6	47	1	1	1	0	0	0	2	1	1	0	1	0	3	2	2	2	2	1	4	4	2	3	3	2	5	5	3	3	4	2
lb11b	5339	2	48	2	2	2	0	0	0	4	3	3	3	3	2	4	5	6	4	3	4	5	6	7	5	4	5	6	7	7	5	4	4
lb11b	5362	6	49	1	1	1	0	0	0	2	2	3	1	0	1	5	3	4	3	1	3	6	4	5	5	2	3	7	5	5	5	2	3
lb11b	5385	2	50	2	1	1	0	0	0	4	2	3	2	2	2	5	3	3	2	3	2	5	4	4	2	4	3	6	4	5	3	4	4
lb11b	5422	4	51	1	1	1	0	0	0	2	2	2	0	0	2	3	3	2	3	0	1	4	3	4	3	0	1	5	4	4	5	0	2
lb5b	5455	6	52	1	1	1	0	0	0	3	3	2	1	1	0	4	6	6	4	4	3	6	7	7	4	4	3	5	7	7	4	4	3
lb5b	5470	3	53	2	1	1	0	0	0	3	1	2	0	1	0	3	2	2	2	1	0	3	2	2	3	1	1	3	2	2	3	1	1
lb5b	5516	1	54	1	1	1	0	0	0	4	3	2	1	1	2	4	3	4	2	3	3	5	5	4	3	5	5	7	6	7	4	5	4
lb5b	5553	2	55	1	1	1	0	0	0	3	2	3	0	1	1	4	4	4	2	1	2	5	3	4	2	2	2	5	4	6	3	3	3
lb5b	5592	1	56	1	1	1	0	0	0	2	1	2	1	0	1	3	2	3	3	1	1	3	2	4	3	1	2	5	3	4	4	1	3
lb5b	5605	6	57	1	2	1	0	0	0	3	4	3	1	1	0	6	6	4	3	3	2	7	7	7	5	4	5	7	7	7	5	5	4
lb5b	5616	4	58	1	2	1	0	0	0	2	4	2	0	1	2	5	6	3	3	1	1	5	7	4	5	3	1	7	7	5	5	3	1
lb5b	5705	4	59	2	1	1	0	0	0	3	2	1	0	0	0	3	2	1	1	1	1	5	4	2	2	1	3	4	3	2	1	2	2
lb5b	5722	3	60	2	2	1	0	0	0	4	4	2	0	2	0	4	5	3	2	3	1	4	5	2	2	3	0	4	6	2	2	3	0
lb5b	5726	3	61	2	1	2	0	0	1	3	2	4	0	0	0	4	3	5	2	1	1	4	4	5	2	1	0	5	4	5	3	3	1
lb5b	5771	1	62	1	1	2	0	0	0	3	3	4	1	2	2	4	3	6	2	2	3	5	5	7	2	3	4	6	7	7	3	3	5
lb5b	6042	4	63 Salinas	1	2	2	0	0	0	3	5	4	2	1	2	6	6	5	4	2	3	7	7	5	4	3	3	7	7	5	4	3	4
lb5b	5861	2	64	1	1	1	0	0	0	1	2	2	0	0	0	4	2	4	0	0	1	4	3	3	2	0	0	6	4	4	2	2	1
lb5b	5873	1	65	2	2	1	0	1	0	3	4	2	1	3	0	4	5	3	3	4	0	5	6	3	3	4	0	6	7	5	4	4	3
lb5b	5920	6	66	2	1	1	0	0	0	4	3	3	2	1	1	6	6	5	4	4	4	7	6	5	5	5	4	7	7	7	5	5	5
lb5b	5941	3	67	1	1	1	0	0	0	2	3	1	1	1	0	4	4	2	2	3	0	4	6	2	3	3	0	5	7	2	3	5	2
lb5b	5968	4	68	1	1	1	0	0	0	1	2	2	0	0	0	2	2	3	0	0	1	2	1	3	0	1	1	4	2	3	0	1	2
lb5b	6011	5	69	2	2	1	0	1	0	4	2	3	2	2	1	6	4	5	5	4	3	7	5	5	5	5	3	7	5	7	5	5	5
lb5b	6072	1	70	1	2	1	0	0	0	2	4	3	1	2	1	4	6	4	3	3	3	5	7	4	3	3	5	6	7	5	5	5	5
lb5b	6094	6	71	1	1	1	0	0	0	1	2	1	0	0	0	2	3	3	2	0	0	3	4	4	2	0	0	3	4	4	2	3	1
lb5b	6215	6	72	1	1	1	0	0	0	3	3	2	2	1	2	3	3	2	4	2	3	4	4	4	5	2	4	7	6	7	4	2	5
lb5b	6226	5	73	1	2	2	0	0	0	2	3	4	0	1	0	4	5	5	2	4	3	5	6	6	2	4	2	7	7	7	3	5	5
lb5b	6234	3	74	1	1	1	0	0	0	2	2	2	1	0	2	3	3	3	3	0	3	4	4	4	3	0	3	4	4	4	3	1	3
lb5b	6261	1	75	1	1	1	0	0	0	2	1	1	0	0	0	3	2	2	1	0	0	4	2	3	0	0	0	3	2	3	0	0	0
lb5b	6278	4	76	1	1	1	0	0	0	1	2	1	0	0	0	2	2	1	0	0	0	3	2	1	0	0	0	3	2	2	0	0	0
lb5b	6288	4	77	1	2	2	0	0	0	4	4	4	1	2	2	6	5	6	3	3	2	7	6	7	4	5	3	7	6	7	5	5	3
lb5b	6302	5	78	1	1	1	0	0	0	3	3	2	2	1	2	4	5	4	4	3	3	5	5	6	4	3	4	7	5	7	5	3	5
lb5b	6321	4	79	2	1	1	0	0	0	3	3	5	1	1	2	6	5	6	3	3	3	7	6	7	3	3	5	6	5	7	5	4	5
lb5b	6328	1	80	1	1	1	0	0	0	2	4	3	2	3	2	5	6	5	4	4	3	6	7	7	4	4	4	7	7	7	4	4	4
lb5b	6345	1	81	1	1	1	0	0	0	4	3	2	1	2	1	6	5	5	5	3	2	7	7	7	5	3	2	7	7	7	5	5	2
lb5b	6423	3	82	1	1	1	0	0	0	3	3	2	1	1	0	5	5	4	3	3	1	7	4	4	5	5	1	7	6	5	5	5	1
lb5b	6497	5	83	2	2	1	0	0	0	2	2	1	0	0	0	3	3	2	1	0	0	4	2	2	0	0	1	4	2	2	1	2	3
lb5b	6555	1	84	1	1	1	0	0	0	1	2	1	0	1	0	2	4	2	0	3	0	2	5	3	1	4	2	3	6	3	2	5	2
lb5b	6603	4	85	1	1	2	0	0	0	3	3	4	2	3	2	6	4	5	4	4	3	7	5	7	4	5	4	7	7	6	4	5	4
lb5b	6681	1	86	1	1	1	0	0	0	3	1	2	2	0	1	5	3	4	3	0	3	6	4	7	4	0	3	7	5	7	4	1	4
lb5b	6709	5	87	1	1	2	0	0	0	1	1	1	0	0	0	2	3	3	0	2	0	3	4	4	0	2	0	2	5	4	1	1	0
lb5b	6724	5	88	1	2	2	0	0	0	3	4	4	1	1	2	4	4	4	2	3	4	4	5	6	3	3	4	5	6	7	3	4	5
lb5b	6747	2	89	2	1	1	0	0	0	4	3	3	2	1	1	5	4	4	3	2	2	7	5	4	3	3	2	7	6	5	4	4	3
lb5b	6782	5	90	1	1	1	0	0	0	3	1	1	1	0	0	3	2	1	2	0	0	4	2	1	3	0	0	5	3	1	4	2	0
lb5b	6799	3	91	1	1	1	0	0	0	1	1	1	0	0	0	2	1	2	0	0	1	2	2	2	0	0	1	3	2	2	0	0	0
lb5b	6805	6	92	1	2	1	0	0	0	3	3	3	2	2	1	5	6	5	2	3	3	6	7	6	4	4	2	7	7	7	3	5	2
lb5b	6856	5	93	1	2	1	0	0	1	2	2	2	1	2	1	3	4	2	3	3	3	4	5	3	3	5	3	5	5	3	3	5	4
lb5b	6900	5	94	1	2	1	0	0	0	1	2	2	2	0	2	2	2	3	3	0	2	3	3	5	3	0	3	4	4	7	4	0	4
lb5b	6927	5	95	2	2	2	0	0	0	3	3	4	2	1	1	4	5	5	3	2	2	5	6	6	4	2	2	7	6	6	4	3	2
lb5b	6941	3	96	1	1	1	0	0	0	2	1	2	0	0	0	3	2	2	1	0	0	3	2	3	1	0	0	4	2	3	1	0	1
lb5b	6947	5	97	1	1	1	0	0	0	2	2	1	0	0	1	4	3	2	3	1	1	4	3	4	4	2	0	4	3	3	4	2	1
lb5b	6979	5	98	2	2	1	0	0	0	3	2	1	0	0	1	4	3	2	2	2	1	4	4	3	3	2	3	4	5	4	3	3	3
lb5b	7094	4	99	1	1	1	0	0	0	3	2	2	0	0	0	3	3	3	1	2	1	4	4	4	2	1	0	3	4	3	0	2	2
lb5b	7127	4	100	2	2	2	0	0	0	3	4	3	0	1	2	6	3	5	2	3	1	5	7	5	2	3	1	5	7	6	3	3	1
lb5b	7166	5	101	1	2	1	0	0	0	1	2	1	0	0	0	1	2	1	1	0	0	2	3	2	1	0	1	2	3	1	3	1	1
lb5b	7187	1	102	1	1	1	0	0	0	2	3	3	1	2	2	3	4	5	2	4	4	4	5	7	2	3	4	5	6	7	3	5	5
lb5b	7214	1	103	1	1	1	0	0	0	3	3	3	1	2	2	5	5	6	3	3	3	7	7	6	3	3	4	7	7	7	3	4	4
lb5b	7226	4	104	2	1	1	0	0	1	4	3	4	1	2	2	4	4	6	1	2	4	4	5	6	3	3	5	5	5	7	3	4	5
lb5b	7374	4	105	2	1	1	0	0	0	2	2	1	0	1	0	3	3	1	0	2	0	4	4	2	1	3	0	4	4	2	0	3	2
lb5b	7444	4	106	1	1	1	0	0	0	3	4	2	0	1	0	2	6	2	0	2	1	4	7	4	0	3	0	4	7	4	2	3	1
lb5b	7459	3	107	1	1	1	0	0	0	2	1	1	0	0	0	2	2	1	0	1	0	2	2	2	0	1	0	3	3	2	2	1	1
lb5b	7471	3	108	1	1	1	0	0	0	3	2	2	0	1	1	4	4	3	5	3	2	4	4	3	5	3	3	5	6	6	5	3	3
lb5b	7610	2	109	2	2	1	0	0	0	3	3	4	1	1	1	5	6	6	3	2	2	6	7	7	3	2	3	7	7	7	4	3	3
lb11b	7717	1	110	1	1	2	0	0	0	4	4	3	3	1	2	6	4	4	3	3	3	7	4	6	4	4	5	7	5	7	4	4	5
lb11b	7731	6	111	2	1	2	0	0	0	4	2	4	1	1	3	5	4	6	2	2	3	6	4	6	2	2	3	7	5	7	2	3	3
lb11b	7743	5	112	2	1	2	0	0	0	3	2	3	3	3	2	6	5	4	4	4	4	7	5	5	4	5	4	7	7	7	4	5	4
lb11b	7766	1	113	1	1	1	0	0	0	4	2	3	2	1	2	6	4	4	3	3	2	7	5	6	4	3	3	7	7	7	4	4	3
lb11b	7799	6	114	1	1	1	0	0	0	3	3	2	0	1	0	3	5	4	0	1	0	4	5	4	1	2	2	5	7	4	2	2	2
lb11b	7826	3	115	2	2	1	0	0	0	4	3	3	0	0	1	4	4	3	1	1	3	5	4	4	2	2	3	6	5	4	2	2	3
lb11b	7852	3	116	1	1	1	0	0	0	1	2	1	0	0	1	2	2	2	2	3	1	3	4	3	3	4	2	4	3	3	3	4	3
lb11b	7868	3	117	1	2	1	0	0	0	3	2	1	0	0	0	4	3	2	1	2	0	4	3	1	2	2	0	5	4	2	3	3	0
lb11b	7952	2	118	1	1	1	0	0	0	2	1	1	1	0	2	3	1	2	0	0	3	4	2	3	0	0	3	4	2	4	2	1	4
lb11b	8009	2	119	1	1	1	0	0	0	2	2	2	2	3	2	4	3	4	3	3	3	4	4	5	3	3	3	4	4	4	3	4	3
lb11b	8032	2	120	1	1	1	0	0	0	3	2	1	0	2	0	3	3	2	0	4	2	4	4	3	1	4	3	4	5	3	2	4	3
	Hyp45	1	121	1	1	1	0	0	0	2	1	2	0	0	1	2	2	2	0	0	1	2	2	2	0	0	2	3	2	3	1	3	3
	Hyp45	2	121	2	1	2	0	0	0	3	2	3	1	1	1	4	3	5	4	3	2	5	6	6	4	3	3	7	7	6	4	4	3
	Hyp45	3	121	1	1	2	0	0	0	2	3	3	2	1	0	4	4	5	2	2	3	7	5	5	3	5	5	6	6	6	3	5	5
	Hyp45	4	121	1	2	1	0	1	0	1	3	2	0	3	0	2	2	3	0	3	2	2	4	4	1	3	2	4	5	5	2	3	2
	Hyp45	5	121	2	2	1	0	0	0	2	2	4	1	0	2	3	3	6	3	1	2	3	3	6	3	1	3	4	4	7	3	2	2
	Hyp45	6	121	2	2	1	0	0	0	3	4	3	1	1	1	6	6	4	3	3	4	7	7	6	5	5	4	7	7	7	5	5	5
	E6203	1	124	1	1	1	0	0	0	2	2	1	0	0	1	2	2	2	0	0	1	2	3	2	0	0	1	3	3	2	2	0	1
	E6203	2	124	2	2	2	0	0	0	3	4	3	2	1	1	4	3	5	3	2	2	5	4	6	3	3	4	7	6	7	4	3	4
	E6203	3	124	1	1	1	0	0	0	1	2	1	0	1	0	3	3	2	0	1	0	3	4	2	0	2	1	2	4	2	2	3	1
	E6203	4	124	1	2	2	0	0	0	2	4	3	1	2	2	5	5	3	1	3	3	6	6	4	1	4	5	6	6	4	1	4	5
	E6203	5	124	1	2	2	0	0	0	2	2	3	1	1	1	4	4	4	2	3	2	3	5	5	4	4	5	6	7	7	5	4	2
	E6203	6	124	1	1	1	0	0	0	3	2	2	1	1	0	4	4	3	3	4	3	7	5	4	5	4	4	7	7	4	5	4	4
lb5b NIL	NIL5	1	125	1	1	1	0	0	0	2	1	1	0	0	0	4	2	1	0	0	0	5	4	3	0	1	0	6	4	4	2	3	1
lb5b NIL	NIL5	2	125	1	1	1	0	0	0	1	1	2	1	0	0	2	2	3	0	0	1	2	2	2	1	0	1	4	3	5	3	1	2
lb5b NIL	NIL5	3	125		1	1		0	0		4	2		1	0		4	3		4	1		7	3		4	2		7	3		4	3
lb5b NIL	NIL5	4	125		1	1		0	0		2	2		0	1		3	3		4	2		4	4		4	3		5	5		5	4
lb5b NIL	NIL5	5	125	1	1	1	0	0	0	1	1	1	0	0	0	1	2	1	0	0	0	2	2	2	0	1	0	2	2	2	0	1	3
lb5b NIL	NIL5	6	125	2	1	1	0	0	0	2	2	1	1	1	0	3	3	2	1	2	1	4	4	3	2	3	2	5	7	5	2	4	3
lb11b NIL	NIL11	1	126	1	1	1	0	0	0	2	2	2	1	2	3	4	6	4	4	3	3	6	7	5	5	3	4	6	7	6	4	3	4
lb11b NIL	NIL11	2	126	1	2	1	0	0	0	2	2	4	0	0	1	3	3	5	1	1	1	4	5	6	1	1	2	4	5	6	2	2	3
lb11b NIL	NIL11	3	126	1	2	1	0	0	1	4	4	3	1	1	2	4	4	3	2	1	2	5	4	4	2	2	3	5	5	5	3	2	3
lb11b NIL	NIL11	4	126	2	1	1	0	0	0	3	2	2	2	0	2	3	3	5	2	0	2	3	3	4	2	2	1	4	5	5	2	2	1
lb11b NIL	NIL11	5	126	1	2	1	0	0	0	2	2	2	2	1	1	3	4	4	3	2	1	4	4	5	4	2	1	4	5	7	4	2	2
lb11b NIL	NIL11	6	126	2	1	1	0	0	0	3	2	2	2	0	1	4	4	4	3	2	2	6	5	5	4	2	2	6	5	7	3	2	3

## Sheet: p7629r3 - GC-1
			Date:	2010-03-04						2010-03-06						2010-03-08						2010-03-10						2010-03-12
QTL	Line Name	Flat	Genotype ID	Leaf			Stem			Leaf			Stem			Leaf			Stem			Leaf			Stem			Leaf			Stem
lb11b	3688	4	1	3	1	2	1	0	1	3	2	3	3	1	2	3	3	4	3	1	2	4	3	4	3	1	2	4	3	5	5	0	5
lb11b	3723	3	2	2	3	2	0	1	0	4	4	3	2	2	0	4	5	3	5	3	3	5	6	4	5	4	3	5	7	4	4	5	4
lb11b	3740	1	3	1	2	3	0	1	1	2	3	4	1	2	2	4	4	5	2	3	2	4	4	6	3	3	3	4	5	6	5	4	3
lb11b	3765	5	4	2	3	2	0	0	1	2	3	2	0	1	2	3	4	3	1	5	3	3	4	4	1	5	3	2	4	3	1	5	4
lb11b	3814	1	5	3	4	3	2	2	2	4	5	4	4	4	4	4	6	4	5	5	4	4	6	5	5	5	5	5	7	6	5	5	5
lb11b	3827	3	6	4	4	4	2	3	2	5	5	5	2	3	2	6	7	6	3	5	3	6	7	6	3	4	3	7	7	6	3	4	3
lb11b	3845	6	7	3	2	2	0	0	0	5	3	3	1	0	0	6	4	4	2	2	2	6	5	4	2	2	3	6	5	4	2	3	4
lb11b	3892	5	8	3	2	2	0	0	0	3	2	3	0	0	0	4	3	4	0	0	1	4	3	4	0	0	2	4	3	4	2	0	2
lb11b	3951	6	9	3	3	2	1	1	0	4	3	3	2	3	3	5	4	5	3	4	3	5	5	5	2	3	4	5	6	6	2	5	4
lb11b	3969	5	10	3	3	3	2	1	1	3	4	3	3	3	2	4	4	5	5	4	3	4	6	5	5	5	4	5	5	5	4	4	4
lb11b	3999	4	11	2	3	2	1	0	0	3	4	3	2	2	0	3	4	3	3	2	0	3	4	3	3	3	2	3	4	3	3	3	2
lb11b	4018	3	12	3	4	3	1	2	1	4	5	4	4	3	4	5	5	4	4	4	4	5	6	4	4	4	5	6	6	4	4	3	5
lb11b	4056	5	13	2	3	2	0	1	0	2	3	3	0	3	3	3	4	4	0	4	4	3	4	3	0	5	5	3	5	4	2	5	5
lb11b	4106	6	14	2	1	2	1	1	0	2	1	3	0	3	3	3	2	4	0	5	3	3	2	4	0	5	4	2	2	5	0	5	4
lb11b	4182	1	15	3	3	2	1	1	0	4	3	2	5	3	1	7	5	4	5	5	2	7	6	4	5	5	3	7	7	4	5	5	5
lb11b	4228	2	16	3	3	2	1	2	1	4	4	4	3	2	4	6	4	5	4	4	4	6	6	5	4	4	4	7	6	6	4	4	4
lb11b	4257	4	17	3	2	3	1	0	1	3	2	4	3	0	4	4	3	5	3	1	4	4	4	5	3	2	5	4	3	5	3	5	5
lb11b	4265	2	18	2	3	3	1	2	1	5	4	4	4	3	3	6	4	5	5	4	3	6	5	6	4	4	3	7	5	6	4	4	3
lb11b	4290	1	19	4	4	3	1	3	2	5	5	4	2	3	2	5	6	4	3	4	3	5	6	6	3	4	2	6	7	5	5	4	3
lb11b	4305	5	20	2	2	2	1	1	1	2	2	2	3	0	2	3	3	3	3	0	4	4	3	3	3	2	4	4	3	4	4	3	4
lb11b	4442	4	21	3	3	3	1	1	1	4	5	4	3	3	2	4	6	5	4	4	4	5	6	5	4	4	3	6	7	6	4	5	4
lb11b	4498	5	22	1	1	2	1	1	0	2	3	3	1	3	2	3	5	4	4	4	3	4	6	5	4	4	2	5	7	5	4	4	5
lb11b	4558	3	23	2	2	2	0	0	0	3	3	2	1	2	1	4	4	4	5	3	2	4	4	4	5	3	3	5	4	4	5	5	3
lb11b	4659	2	24	3	2	2	1	1	1	4	3	4	2	3	3	5	4	5	3	5	4	6	4	7	3	5	4	7	5	7	5	5	5
lb11b	4718	2	25	2	3	3	1	2	1	4	4	3	4	4	4	5	6	5	5	4	4	6	7	6	5	4	4	5	7	7	5	4	4
lb11b	4759	2	26	3	2	3	2	1	1	4	3	4	2	3	3	4	3	4	3	3	3	5	4	5	3	3	5	5	4	5	3	3	5
lb11b	4794	5	27	2	1	2	0	0	0	3	4	3	1	1	1	4	2	5	3	0	2	4	4	4	4	0	2	5	2	4	3	0	3
lb11b	4802	1	28	3	2	3	2	1	3	4	3	5	4	3	4	5	4	5	3	4	4	5	5	6	4	4	5	6	5	6	5	4	5
lb11b	4861	3	29	4	3	3	1	1	1	4	4	3	3	2	1	4	4	4	3	3	2	5	4	4	3	3	2	5	4	4	3	2	2
lb11b	4877	4	30	3	3	3	1	2	1	4	4	4	2	4	3	4	6	4	3	4	4	4	6	5	3	4	4	5	7	5	5	3	5
lb11b	4897	4	31	3	3	3	1	2	1	4	4	3	3	4	0	4	4	4	4	5	1	4	4	4	4	5	2	5	6	4	4	5	3
lb11b	4922	1	32	2	2	1	1	1	0	3	3	3	3	2	1	4		4	3		3	4		5	3		3	5		6	3		4
lb11b	4925	5	33	3	3	3	1	2	1	4	4	3	4	3	2	4	6	4	4	4	4	5	7	4	4	4	4	6	7	5	4	4	4
lb11b	4940	5	34	2	2	3	1	0	1	3	2	3	3	3	0	4	4	3	4	4	1	4	4	3	4	3	1	4	3	3	5	4	0
lb11b	4945	2	35	3	3	3	1	2	1	4	4	4	3	3	2	5	4	5	3	4	3	6	5	5	5	4	3	6	6	5	3	4	3
lb11b	4961	2	36	3	2	2	2	1	1	4	3	3	3	2	2	5	4	4	3	3	4	6	6	7	3	3	5	6	7	7	4	3	5
lb11b	4969	6	37	2	2	3	1	1	1	3	3	4	1	2	4	3	4	4	2	4	4	4	4	4	3	3	4	4	5	5	4	3	4
lb11b	4993	6	38	3	3	4	1	1	1	4	4	5	3	3	4	4	4	6	3	3	4	4	4	7	4	3	4	5	5	7	3	3	4
lb11b	5010	3	39	2	4	3	1	2	1	4	4	3	3	2	2		6	5		2	2		7	5		3	2			5			3
lb11b	5015	5	40	2	2	2	1	0	1	3	3	3	0	1	3	4	4	5	2	4	4	5	5	5	2	2	4	5	7	6	3	3	4
lb11b	5055	1	41	2	2	2	0	1	2	3	3	3	1	4	4	4	4	4	0	4	4	4	4	4	0	5	4	4	5	4	2	5	4
lb11b	5103	2	42	2	2	3	1	1	2	3	4	4	3	2	2	5	4	6	4	4	3	6	5	7	5	4	4	6	5	7	5	4	4
lb11b	5162	5	43	3	2	3	1	0	0	4	3	4	2	2	2	5	4	5	3	3	5	5	4	5	3	4	5	6	4	5	5	4	5
lb11b	5186	3	44	4	3	3	0	1	1	4	3	3	1	2	2	4	4	4	2	3	3	4	4	4	3	3	3	4	4	4	3	5	3
lb11b	5224	2	45	1	2	2	0	1	1	1	3	3	0	2	1	3	4	4	3	4	4	3	4	4	1	4	4		5	5		5	4
lb11b	5245	6	46	3	3	3	1	1	1	4	4	4	3	4	4	4	5	4	5	5	4	6	7	5	5	5	5	6	7	7	5	5	5
lb11b	5285	4	47	1	2	2	0	1	0	2	4	3	1	3	2	2	3	3	3	4	0	3	3	4	4	5	2	4	4	5	5	4	2
lb11b	5339	6	48	2	2	1	1	1	1	3	3	2	1	3	2	4	5	3	2	4	2	5	4	2	3	4	2	5	5	3	5	4	2
lb11b	5362	3	49	3	4	3	1	1	1	4	4	4	4	4	3	6	5	4	4	5	3	6	5	4	5	5	5	7	5	4	5	4	5
lb11b	5385	6	50	3	3	3	1	1	1	4	4	3	3	3	2	5	4	4	3	4	3	6	5	5	3	4	3	6	6	7	3	5	5
lb11b	5422	6	51		2	2		1	1		4	4		1	2		4	4		3	3		5	5		3	5		5	6		3	5
lb5b	5455	1	52	3	4	4	1	1	2	4	5	5	3	2	5	5	5	6	3	3	3	5	6	6	3	3	5	5	7	6	3	3	4
lb5b	5470	1	53	3	2	3	1	1	1	4	4	4	3	3	3	5	5	5	2	2	3	5	5	5	3	2	3	5	5	5	3	4	4
lb5b	5516	1	54	3	3	3	1	2	1	4	4	4	3	4	2	4	5	4	3	4	2	5	6	5	3	5	2	5	6	5	3	5	3
lb5b	5553	1	55	1	1	1	1	0	0	2	2	2	2	2	0	2	3	2	5	3	0	3	4	4	5	4	2	4	5	4	5	4	2
lb5b	5592	6	56	3	2	2	1	1	0	4	3	3	2	3	1	4	4	3	2	4	2	5	5	4	3	5	3	5	4	3	2	5	3
lb5b	5605	5	57	3	3	2	1	1	0	4	3	2	2	3	2	4	4	4	3	5	3	6	4	4	3	5	3	7	6	5	5	5	3
lb5b	5616	2	58	2	3	4	0	1	1	3	3	5	2	3	3	4	6	7	2	3	4	6	7	7	3	4	5	6	7	7	3	5	5
lb5b	5705	2	59	2	1	2	1	0	1	4	2	3	2	0	1	7	4	5	5	2	3	7	3	5	5	2	3	7	4	5	5	2	4
lb5b	5722	3	60	2	2	2	0	0	1	4	3	3	0	1	3	6	3	4	2	3	4	7	3	5	2	3	5	7	5	7	2	2	5
lb5b	5726	4	61	3	2	2	0	1	0	4	3	2	2	1	1	4	3	3	3	4	3	4	4	4	3	4	3	4	4	4	3	4	5
lb5b	5771	5	62	3	2	3	2	2	1	4	4	3	3	4	0	4	4	5	4	4	1	5	4	5	4	5	1	5	4	5	4	4	2
lb5b	6042	3	63	3	2	4	1	2	3	4	4	5	3	3	3	5	4	7	4	4	3	5	5	6	5	5	3	5	6	7	5	5	4
lb5b	5861	6	64	3	3	3	2	1	1	4	5	3	2	3	0	5	6	4	4	5	1	6	7	4	4	5	3	7	7	6	5	5	2
lb5b	5873	5	65	3	2	3	1	0	0	4	3	3	2	1	2	6	5	4	3	1	2	6	5	5	5	2	2	7	6	5	5	3	2
lb5b	5920	3	66	2	2	3	1	1	3	4	3	3	3	3	3	7	4	6	5	3	3	7	6	7	5	5	5	7	7	7	5	5	5
lb5b	5941	4	67	3	3	3	1	2	1	4	4	4	2	5	3	4	3	4	3	5	5	4	5	4	3	5	5	4	7	5	3	5	5
lb5b	5968	6	68	1	2	2	2	1	1	2	4	3	4	4	3	4	5	4	4	4	4	4	6	4	4	5	5	4	7	7	4	5	5
lb5b	6011	3	69	2	2	1	0	1	0	3	4	2	2	2	0	4	4	3	3	5	0	4	5	3	3	5	1	4	5	4	5	5	2
lb5b	6072	6	70	2	2	2	1	1	1	4	3	4	3	3	3	5	5	4	4	4	4	7	6	5	5	5	5	7	7	6	5	4	5
lb5b	6094	1	71	3	3	3	1	1	1	4	4	5	3	2	2	4	4	6	4	5	3	5	6	7	4	5	3	5	6	7	4	5	3
lb5b	6215	4	72	1	2	2	0	0	1	2	3	4	2	2	3	3	4	4	4	1	3	3	4	5	4	1	5	3	4	5	3	2	5
lb5b	6226	2	73	1	3	2	1	1	1	2	5	3	2	3	4	3	7	6	3	4	5	3	7	7	3	5	5	4	7	7	3	5	5
lb5b	6234	1	74	1	2	1	0	0	1	1	3	3	0	1	2	1	4	4	2	3	3	2	4	4	0	3	3	2	4	5	0	5	5
lb5b	6261	2	75	2	2	2	1	0	1	4	4	4	2	1	2	6	5	6	2	3	3	6	7	7	3	3	5	7	7	7	2	2	3
lb5b	6278	6	76	2	1	1	0	0	0	2	2	3	1	2	1	3	3	4	3	3	2	3	3	4	3	3	3	3	3	5	4	4	5
lb5b	6288	6	77	2	2	1	0	0	0	3	3	2	1	0	1	3	4	3	2	2	4	3	4	3	3	2	3	3	4	4	2	3	5
lb5b	6302	5	78	3	2	1	1	0	0	4	3	2	3	0	0	4	3	3	3	0	0	5	3	3	4	0	0	5	3	3	4	2	0
lb5b	6321	5	79	2	3	2	1	1	1	3	3	3	2	1	2	4	5	5	4	3	4	6	6	5	4	5	5	6	7	5	5	3	5
lb5b	6328	3	80	3	3	1	1	1	1	5	5	3	2	3	3	7	6	3	3	3	3	7	7	7	4	3	4	7	7	4	5	3	4
lb5b	6345	4	81	2	2	2	1	0	1	4	3	3	3	2	3	3	3	3	3	2	3	4	4	4	4	3	3	4	3	5	4	5	4
lb5b	6423	3	82	4	3	3	1	1	0	5	5	4	3	3	2	7	7	6	5	3	5	7	7	6	5	4	5	7	7	7	5	4	5
lb5b	6497	5	83	3	4	2	1	0	1	4	4	3	2	1	3	4	5	3	3	2	3	6	5	4	4	2	5	6	7	5	3	2	5
lb5b	6555	2	84	2	2	2	1	1	0	4	4	3	2	4	1	6	5	4	5	5	3	7	7	6	5	5	3	7	7	6	5	5	3
lb5b	6603	3	85	3	2	4	1	0	2	4	3	5	4	2	3	6	4	5	4	3	3	6	4	5	4	2	3	7	5	6	4	3	3
lb5b	6681	3	86	3	3	2	1	1	1	4	4	3	2	2	3	4	4	5	4	5	4	4	5	6	5	5	5	4	7	7	5	5	5
lb5b	6709	4	87	3	3	3	1	1	1	4	4	3	4	4	4	5	5	5	5	4	5	7	7	7	5	5	5	7	6	7	5	5	5
lb5b	6724	3	88	2	1	1	1	0	0	4	2	3	2	0	2	4	3	3	3	2	4	4	4	3	2	3	4	5	4	3	4	3	4
lb5b	6747	2	89	3	2	2	1	1	1	4	3	4	2	4	2	5	6	6	2	4	5	6	7	7	3	5	5	6	7	7	3	2	4
lb5b	6782	4	90		2	1		1	0		2	2		1	1		2	3		4	5		2	4		4	5		2	4		4	5
lb5b	6799	5	91	3	2	2	0	0	0	4	3	3	0	1	3	4	4	5	1	3	4	4	6	5	3	3	5	5	6	7	3	3	4
lb5b	6805	6	92	2	1	1	0	0	0	2	2	2	0	2	2	3	2	2	0	0	2	3	2	3	0	0	2	2	3	3	0	0	3
lb5b	6856	2	93	2	2	3	0	0	1	4	3	4	2	1	2	6	5	5	4	3	4	7	5	5	4	3	4	7	6	6	5	5	4
lb5b	6900	6	94	1	2	2	0	1	0	2	2	3	2	3	1	2	3	4	4	4	2	2	4	5	5	4	5	3	4	5	5	4	4
lb5b	6927	1	95	1	2	2	0	1	0	1	2	2	0	2	1	1	4	4	0	4	2	1	4	4	0	5	2	2	3	4	0	5	3
lb5b	6941	2	96	1	2	2	0	1	0	2	3	2	0	2	0	2	3	3	0	3	1	3	4	4	0	4	2	4	5	4	0	3	3
lb5b	6947	3	97	3	1	2	1	1	1	4	4	4	3	3	3	4	5	4	4	5	5	6	7	5	4	5	5	7	7	5	4	5	3
lb5b	6979	4	98	3	2	3	1	0	1	4	3	4	4	3	2	4	4	5	5	5	3	5	5	6	5	5	3	6	5	7	5	5	3
lb5b	7094	4	99	3	1	2	1	0	1	4	2	4	3	0	3	4	3	4	2	0	3	5	3	5	4	1	5	6	4	6	5	3	5
lb5b	7127	4	100	2	2	3	1	2	1	3	3	4	2	2	3	4	4	5	4	3	5	4	4	6	5	3	5	4	4	6	5	3	4
lb5b	7166	4	101	2	1	2	0	0	1	2	2	3	0	0	2	3	3	4	1	2	3	2	3	4	0	3	3	3	4	5	0	5	4
lb5b	7187	1	102	4	2	3	1	0	0	5	3	4	1	0	0	6	4	5	1	3	2	6	4	5	1	2	2	4	4	5	1	3	2
lb5b	7214	4	103	2	1	2	0	1	1	3	2	3	0	1	2	4	3	4	0	0	3	3	2	5	1	1	3	4	3	5	3	0	3
lb5b	7226	1	104	3	3	4	2	1	1	4	4	5	3	2	2	6	5	6	3	2	2	7	6	7	3	2	2	7	7	7	3	2	2
lb5b	7374	2	105	4	3	2	2	1	1	5	3	4	5	3	2	6	5		4	4		7	6		5	4		7	7		5	4
lb5b	7444	3	106	3	2	2	1	1	1	4	3	3	3	3	2	5	4	4	4	4	4	5	4	5	4	5	5	5	5	7	5	5	5
lb5b	7459	4	107	2	1	3	0	0	1	2	2	3	0	2	3	3	3	4	1	2	3	3	3	4	2	3	3	4	3	5	2	5	4
lb5b	7471	1	108	2	3	2	1	2	1	3	4	3	4	5	2	3	4	3	5	5	3	4	5	4	5	5	3	4	5	3	3	5	5
lb5b	7610	6	109	2	2	1	0	0	1	4	3	2	2	0	2	4	4	3	2	2	3	5	4	3	2	2	3	5	5	4	2	2	3
lb11b	7717	4	110	2	1	2	2	1	1	3	2	3	3	3	3	4	2	4	4	5	3	3	3	4	4	4	3	3	2	4	5	4	4
lb11b	7731	2	111	4	3	2	1	1	1	4	4	3	3	3	3	4	5	3	5	3	2		7	4		5	3		7	5		5	4
lb11b	7743	3	112	1	3	2	1	1	1	4	4	3	2	3	3	4	4	4	2	3	5	5	5	5	5	4	4	6	5	5	5	5	4
lb11b	7766	1	113		4	2		1	1		4	4		4	3		6	4		4	3		7	4		5	3		7	3		5	3
lb11b	7799	6	114	2	2	2	1	1	1	4	4	3	2	3	2	5	4	4	3	4	3	6	5	5	5	4	3	7	5	6	3	5	2
lb11b	7826	2	115	2	2	4	1	1	1	4	4	5	2	2	2	5	5	6	5	5	3	7	7	7	5	5	3	7	7	7	5	5	3
lb11b	7852	6	116	1	1	2	0	0	1	2	2	4	1	1	2	2	3	4	2	4	3	3	4	5	2	4	3	4	4	6	2	4	5
lb11b	7868	1	117	2	2	2	1	1	1	4	3	4	4	4	3	4	4	4	5	5	3	4	5	4	5	5	3	5	5	5	5	5	3
lb11b	7952	1	118	2	3	2	1	1	0	2	4	3	1	4	1	3	5	4	3	4	2	2	5	4	3	5	2	3	6	4	4	5	3
lb11b	8009	5	119	3	2	3	1	1	1	4	3	4	2	3	2	4	5	6	3	5	3	5	5	6	3	5	2	5	7	6	4	5	5
lb11b	8032	5	120	3	3	2	1	1	1	4	3	3	2	1	1	5	5	4	5	3	2	6	6	4	5	3	2	7	6	4	5	3	2
	Hyp45	1	121	4	3	3	3	1	2	5	5	4	4	2	3	6	6	4	4	3	4	6	6	5	5	3	4	7	6	5	5	2	3
	Hyp45	2	121	3	4	4	1	1	1	4			3			7			5			7			5			7			5
	Hyp45	3	121	3	3	4	1	2	3	4	4	5	3	3	3	5	5	7	4	4	3	5	6	7	4	5	5	6	6	7	4	5	4
	Hyp45	4	121	2	2	1	1	1	1	3	3	2	4	3	1	3	3	3	4	4	1	4	3	2	4	4	0	4	4	2	4	5	0
	Hyp45	5	121	2	3	4	1	2	1	3	4	4	4	3	4	4	5	5	5	4	4	4	6	5	5	4	4	4	7	6	5	5	5
	Hyp45	6	121	3	3	2	1	2	2	4	4	3	3	3	3	4	6	4	5	3	5	5	7	6	5	5	4	6	7	6	5	5	5
	E6203	1	124	3	1	3	1	1	2	4	2	3	2	2	2	5	4	5	3	4	2	6	4	6	3	4	2	7	5	6	3	5	3
	E6203	2	124	1	2	2	1	1	1	2	2	3	3	2	3	4	3	5	4	4	3	6	7	6	4	3	3	5	4	6	5	4	3
	E6203	3	124	3	2	3	2	1	3	4	4	4	3	3	3	5	4	4	3	3	4	7	5	5	3	3	4	7	6	5	4	4	4
	E6203	4	124	2	1	2	1	0	0	3	2	4	1	2	2	4	4	4	3	3	2	4	5	4	3	3	2	4	6	5	4	3	2
	E6203	5	124	2	3	2	0	1	1	2	4	3	2	2	3	3	3	4	1	2	2	4	5	4	2	2	3	4	5	5	2	3	3
	E6203	6	124	2	2	1	1	0	1	3	3	2	3	2	1	4	3	2	4	3	2	4	4	4	4	3	3	4	4	5	4	4	3
lb5b NIL	NIL5	1	125	1	2	1	1	0	0	3	3	3	1	1	0	4	4	3	5	2	2	4	4	4	5	3	4	4	4	4	5	3	5
lb5b NIL	NIL5	2	125	1		2	1		1	2		2	0		1	2		3	0		1	2		3	0		3	3		4	1		3
lb5b NIL	NIL5	3	125		2	1		1	1		3	3		2	3		4	3		5	4		4	4		4	5		4	4		4	5
lb5b NIL	NIL5	4	125	2	3		0	1		2	3		1	2		4	4		5	5		4	5		5	5		5	6		5	5
lb5b NIL	NIL5	5	125	1	2	1	0	0	0	1	2	1	0	1	0	2	3	3	1	2	3	2	3	3	3	5	4	2	3	3	3	5	4
lb5b NIL	NIL5	6	125		2	2		1	1		3	4		2	2		5	4		3	5		7	6		5	4		7	7		5	4
lb11b NIL	NIL11	1	126	2	1	2	1	1	1	2	2	3	1	1	3	3	3	4	2	1	3	3	3	5	2	1	3	3	4	5	2	3	5
lb11b NIL	NIL11	2	126	3	3	3	1	0	1	5	3	4	2	2	2	6	5	5	3	2	2	7	6	5	3	3	3	7	6	6	3	3	3
lb11b NIL	NIL11	3	126	3	3	3	2	1	1	3	4	4	2	3	1	5	4	4	4	3	2	4	5	5	5	5	2	5	5	5	5	5	3
lb11b NIL	NIL11	4	126	3	3	2	2	1	1	4	4	4	3	2	0	5	5	4	3	2	1	7	5	4	5	2	1	7	5	5	4	2	2
lb11b NIL	NIL11	5	126	2	3	2	1	1	1	3	4	2	2	2	2	4	4	3	4	2	3	4	5	4	4	2	5	4	5	5	4	3	5
lb11b NIL	NIL11	6	126	2	1	2	0	0	1	3	2	3	1	2	2	4	3	3	2	4	2	4	3	4	2	4	2	5	4	4	2	4	2

## Sheet: p7629r4 - GC-3
			Date:	2010-03-04						2010-03-06						2010-03-08						2010-03-10						2010-03-12						2010-03-14
QTL	Line Name	Flat	Genotype ID	Leaf			Stem			Leaf			Stem			Leaf			Stem			Leaf			Stem			Leaf			Stem			Leaf			Stem
lb11b	3688	5	1	2	2	2	0	0	0	3	3	3	0	1	0	3	3	4	0	3	2	4	4	6	1	3	2	3	3	6	2	4	1	4	4	7	3	4	2
lb11b	3723	3	2	2	1	2	0	0	0	2	2	3	1	2	1	4	4	4	3	2	3	4	5	4	3	3	3	5	5	4	3	3	5	6	4	4	5	3	5
lb11b	3740	2	3	2	3	1	1	0	1	3	3	2	2	1	2	3	4	4	5	4	4	4	5	4	5	4	5	5	5	4	5	5	5	6	5	4	5	5	4
lb11b	3765	1	4	2	3	3	0	1	1	3	5	4	0	3	2	4	6	5	1	3	5	4	7	5	2	3	5	4	7	5	2	3	4	4	7	6	2	3	5
lb11b	3814	6	5	3	1	2	0	0	0	4	2	3	1	0	3	4	3	4	2	1	3	5	2	4	5	1	5	5	2	4	5	0	5	5	3	5	5	1	5
lb11b	3827	5	6	4	3	3	3	1	1	4	4	3	3	2	2	5	6	4	3	3	2	5	6	4	4	3	3	5	6	4	4	3	3	5	7	4	4	3	3
lb11b	3845	3	7	3	2	1	0	0	0	4	3	2	0	0	0	5	4	2	3	1	0	5	4	2	3	3	0	5	4	3	5	3	0	6	4	2	5	5	1
lb11b	3892	4	8	2	2	3	0	0	0		3	3		1	2		4	5		2	4		4	5		5	5		3	6		5	5		4	7		3	5
lb11b	3951	3	9	2	3	2	0	1	0	3	4	3	1	3	0	4	5	4	1	4	0	4	5	4	3	5	1	5	6	4	2	4	2	5	7	4	3	4	3
lb11b	3969	6	10	3	3	2	0	1	1	4	4	4	2	3	4	5	6	4	2	4	4	6	6	5	3	4	5	6	7	6	3	5	5	6	7	6	3	5	5
lb11b	3999	3	11	1	1	2	0	0	0	2	1	2	0	0	0	2	1	3	0	0	1	2	1	3	0	0	1	2	1	2	1	0	0	3	1	2	1	0	1
lb11b	4018	6	12	2	1	2	1	1	1	2	1	3	2	1	2	4	2	4	2	3	3	4	2	4	3	2	3	4	2	4	2	3	3	4	2	4	3	4	4
lb11b	4056	4	13	2	3	2	0	0	1	3	3	3	3	3	3	4	6	5	3	3	5	4	6	6	4	5	5	4	5	6	3	5	5	4	6	7	4	4	5
lb11b	4106	1	14	2	1	3	1	0	1	3	3	3	3	0	2	4	3	4	4	1	2	4	3	4	4	1	3	4	4	4	4	1	3	4	3	4	4	2	3
lb11b	4182	5	15	1	2	2	0	2	1	3	4	2	0	4	1	4	4	3	2	4	1	4	4	3	3	4	2	5	4	3	3	4	2	5	5	3	3	4	3
lb11b	4228	1	16	1	2	2	0	0	0	2	3	4	3	3	2	4	5	4	3	4	2	4	5	5	4	4	2	5	6	5	4	4	2	5	7	6	4	4	3
lb11b	4257	5	17	1	1	3	0	0	1	2	2	3	0	0	2	3	3	4	0	0	2	3	3	4	0	0	3	3	3	4	0	1	3	3	3	5	1	3	3
lb11b	4265	6	18	2	2	3	1	1	1	4	3	4	3	2	2	4	4	4	3	3	2	5	5	4	4	3	3	5	5	4	4	3	3	7	6	5	4	3	3
lb11b	4290	5	19	2	1	1	1	0	0	4	2	2	3	2	0	5	4	3	3	2	0	6	4	3	5	3	0	5	4	3	4	3	1	7	5	3	4	3	2
lb11b	4305	3	20	3	2		0	0			3			1			4			3			5			3			5			3			5			3
lb11b	4442	2	21	3	2	3	1	0	0	4	3	4	1	1	2	4	4	4	5	3	5	5	4	5	5	5	5	5	4	4	5	5	5	6	4	5	5	5	5
lb11b	4498	4	22	1	1	2	0	0	1	2	2	2	0	0	2	2	2	3	0	0	4	2	3	4	0	1	4	2	3	4	0	3	4	2	3	4	0	4	4
lb11b	4558	5	23	3	3	2	0	0	0	4	4	3	1	1	0	4	4	3	1	2	0	5	5	3	3	5	0	6	5	3	3	5	0	7	6	4	4	5	2
lb11b	4659	1	24	2	2	3	0	1	1	3	4	4	1	1	1	5	5	5	4	2	2	6	5	5	5	2	2	6	5	5	4	2	3	7	5	5	5	2	2
lb11b	4718	4	25	2	2	2	1	0	0	3	4	3	2	3	2	4	4	4	3	5	3	4	4	4	3	5	2	4	4	4	3	5	2	4	5	4	3	4	2
lb11b	4759	5	26	3	3	1	1	1	0	4	4	3	2	3	1	4	4	4	3	3	2	5	5	4	3	3	3	5	5	4	3	3	4	6	6	4	3	3	3
lb11b	4794	2	27	1	2	1	0	1	0	1	3	1	0	1	1	2	4	3	0	4	2	3	4	4	0	4	2	3	5	4	1	4	3	3	6	4	2	3	3
lb11b	4802	4	28	1	1	2	0	0	0	3	1	3	2	0	2	4	2	4	3	0	5	3	2	4	5	3	5	4	3	4	5	3	5	3	3	6	4	3	5
lb11b	4861	5	29	3	1	3	1	0	1	4	2	4	3	0	2	5	3	4	3	2	3	6	3	4	3	2	3	6	3	5	4	3	3	7	3	5	5	3	3
lb11b	4877	1	30	4	4	3	1	2	1	5	4	4	3	3	2	6	6	6	4	4	3	6	6	6	4	4	3	7	6	7	4	3	3	7	7	7	4	5	3
lb11b	4897	2	31	2	1	2	0	0	0	2	2	3	0	0	0	3	3	4	2	2	2	4	3	4	3	1	3	4	3	4	3	0	3	4	3	5	3	2	4
lb11b	4922	1	32	2	3	2	1	1	1	4	5	4	2	3	3	6	6	6	5	4	3	7	7	7	5	4	3	7	7	7	5	5	3	7	7	7	5	5	5
lb11b	4925	5	33	3	1	2	1	1	0	4	2	3	2	2	2	5	3	4	2	3	1	5	3	4	3	4	2	5	3	3	3	4	3	5	4	3	2	3	2
lb11b	4940	6	34	3	3	2	1	1	0	4	5	4	3	3	3	5	4	4	5	4	4	5	6	5	5	4	4	6	6	5	5	3	4	7	6	6	5	3	5
lb11b	4945	3	35	3	2	2	1	0	0	4	2	4	2	0	2	6	3	5	3	0	2	6	3	5	3	0	2	6	3	5	3	0	2	6	4	5	3	1	3
lb11b	4961	2	36	2	1	2	1	0	1	4	2	4	3	1	1	5	3	4	4	3	3	6	4	4	4	3	3	7	5	5	4	3	3	7	5	6	4	3	3
lb11b	4969	1	37	3	3	2	0	1	0	4	5	4	3	2	2	5	6	4	3	2	2	5	6	5	4	3	2	7	6	5	5	2	2	7	7	5	5	3	3
lb11b	4993	6	38	2	2	1	0	1	1	3	3	2	1	2	1	3	4	3	5	4	3	4	4	3	5	4	3	5	5	2	5	5	4	5	5	3	5	5	4
lb11b	5010	1	39	3	3	3	2	3	1	5	5	4	3	4	3	7	6	6	4	4	4	7	7	6	4	4	5	7	7	5	4	4	5	7	7	6	5	4	5
lb11b	5015	1	40	2	3	1	1	2	0	4	4	2	3	3	0	4	4	3	2	3	0	4	4	3	3	3	0	4	4	3	3	3	1	4	4	3	3	3	1
lb11b	5055	2	41	1	2	2	0	1	0	1	4	3	2	3	2	2	5	4	2	4	4	3	5	6	3	5	5	2	5	7	3	5	5	4	5	7	4	5	5
lb11b	5103	1	42	1	3	2	0	1	1	1	4	4	0	2	3	1	5	4	0	3	3	1	5	5	0	5	4	1	6	5	0	3	3	1	7	6	0	3	3
lb11b	5162	4	43	2	2	3	1	0	1	4	4	3	4	2	2	4	4	4	5	3	3	5	4	4	5	4	5	4	4	5	5	4	4	6	5	5	5	4	5
lb11b	5186	5	44	3	3	3	1	2	1	4	4	3	3	2	2	4	4	4	3	3	3	5	5	4	3	3	3	4	5	4	3	3	3	5	6	5	3	4	3
lb11b	5224	4	45	1	2	1	0	0	0	3	4	2	1	2	0	4	5	3	4	3	2	4	5	3	4	3	3	4	5	3	4	3	3	4	5	4	4	3	3
lb11b	5245	6	46	3	4	3	1	1	0	3	4	4	3	2	3	4	4	4	3	3	3	5	5	5	5	4	5	6	5	5	5	4	5	7	5	7	5	5	4
lb11b	5285	4	47	2	2	1	0	0	1	4	3	3	2	2	2	5	4	4	4	5	5	5	5	4	4	5	5	5	6	5	4	5	5	5	6	6	4	5	5
lb11b	5339	1	48	2	1	3	1	0	2	3	2	3	3	1	3	4	4	4	3	2	3	5	4	4	3	5	3	5	4	4	3	4	3	5	5	5	4	5	5
lb11b	5362	1	49	2	1	1	0	0	0	5	3	3	4	0	1	6	4	4	5	3	4	6	4	6	5	5	5	6	4	6	5	3	5	7	5	6	5	5	5
lb11b	5385	1	50	4	2	3	1	0	0	5	3	4	1	0	1	6	3	4	1	0	1	6	3	4	2	0	1	6	2	3	2	0	2	6	2	3	2	1	2
lb11b	5422	2	51	1	1	2	0	0	1	2	2	4	1	0	2	3	3	5	2	2	3	4	4	6	3	2	5	4	3	7	2	2	3	5	4	7	2	2	5
lb5b	5455	2	52	2		2	0		0	3		3	1		2	4		4	5		5	5		6	5		5	5		6	5		5	6		7	5		5
lb5b	5470	5	53	2	2	1	0	0	0	4	3	2	1	2	0	5	4	2	2	1	0	5	4	2	2	2	0	5	4	2	2	2	0	6	4	2	2	2	0
lb5b	5516	3	54	1	1	2	0	0	1	2	3	4	0	0	3	3	4	5	0	0	4	3	4	5	2	2	4	3	4	5	3	2	3	4	4	5	4	2	4
lb5b	5553	4	55	3	4	3	1	0	0	4	4	5	4	2	3	6	5	5	5	3	3	7	5	5	5	3	3	6	5	7	5	3	5	7	5	7	5	4	4
lb5b	5592	6	56	2	3	2	0	0	1	3	4	4	2	3	2	4	5	4	3	4	3	5	6	6	3	4	5	6	6	7	3	4	5	7	6	7	5	4	5
lb5b	5605	1	57	2	2	1	0	1	0	4	3	3	2	3	2	5	5	4	3	4	3	5	4	4	3	5	3	5	6	4	3	5	5	6	6	5	5	5	5
lb5b	5616	2	58	2	1	1	0	0	0	2	2	1	0	2	0	2	3	1	0	4	1	2	4	2	0	4	3	2	4	2	0	4	3	3	4	2	0	4	3
lb5b	5705	1	59	2	1	2	0	0	1	3	1	4	1	1	2	4	1	4	2	0	2	4	1	4	3	0	3	3	1	5	2	0	3	3	1	4	2	0	3
lb5b	5722	2	60	2	2	1	0	0	0	2	2	3	0	1	2	4	6	5	0	2	3	4	7	6	3	2	4	4	7	7	4	3	4	5	7	7	5	3	5
lb5b	5726	1	61	2	2	1	0	1	0	2	3	2	1	2	1	5	6	3	3	4	3	4	6	3	3	4	3	4	7	3	4	3	4	5	7	3	3	5	4
lb5b	5771	2	62	1	1	2	0	0	0	2	3	4	0	3	2	3	4	5	0	4	2	3	4	5	2	4	3	3	5	4	0	4	3	3	5	5	1	4	3
lb5b	6042	6	63	1	3	1	0	1	0	3	4	2	2	3	0	4	5	3	3	3	0	4	6	3	3	5	1	5	6	3	5	5	0	5	7	4	5	5	1
lb5b	5861	4	64	2	1	2	0	0	1	2	1	3	0	1	2	4	2	5	0	2	4	4	3	5	0	2	4	4	3	5	0	2	5	4	3	5	0	3	4
lb5b	5873	5	65	3	2	1	1	1	0	4	4	3	3	3	1	5	5	4	3	3	2	6	5	4	4	3	5	6	5	4	5	5	4	7	5	5	5	3	5
lb5b	5920	5	66	1	1	1	0	0	0	2	3	2	1	1	1	3	3	3	2	2	3	4	3	3	3	4	3	3	3	4	2	4	3	4	4	3	3	5	3
lb5b	5941	3	67	1	1	1	0	0	0	1	2	2	1	1	1	1	3	4	0	3	2	1	3	4	0	3	3	1	4	4	0	3	2	1	4	4	1	4	3
lb5b	5968	4	68	3	1	2	0	0	0	4	3	2	2	0	2	5	2	4	3	0	2	6	3	4	3	0	3	6	3	4	3	0	2	7	2	4	3	0	3
lb5b	6011	5	69	2	1	1	0	0	0	3	2	1	1	0	0	4	2	1	3	0	0	3	2	1	5	0	0	3	2	1	3	0	0	4	3	1	4	0	0
lb5b	6072	4	70	2	2	1	1	0	0	3	2	2	3	1	1	3	2	3	5	2	4	4	3	3	5	2	5	5	3	4	5	2	5	6	3	4	5	3	5
lb5b	6094	2	71	1	1	1	0	0	0	1	1	1	0	1	1	1	2	2	0	0	2	2	2	3	0	0	3	1	2	2	0	0	3	1	2	3	0	0	4
lb5b	6215	4	72	1	1	1	0	0	0	2	2	1	0	1	0	3	3	2	0	2	1	3	4	3	0	5	3	3	3	3	0	5	2	3	4	3	1	5	3
lb5b	6226	2	73	1	1	1	0	0	0	2	3	3	1	2	2	4	4	5	3	3	4	4	4	6	4	4	4	5	5	7	4	4	5	5	5	6	4	4	5
lb5b	6234	6	74	2	2	1	0	0	1	3	3	2	1	0	2	4	3	4	2	2	3	4	3	5	3	2	4	4	3	5	2	1	4	5	4	5	2	4	5
lb5b	6261	1	75	1	1	1	0	0	0	1	1	2	0	0	0	2	2	3	0	0	2	2	2	3	0	0	3	2	1	3	1	0	3	2	2	3	1	0	3
lb5b	6278	3	76	1	1	1	0	0	0	2	1	1	0	0	0	2	1	1	1	0	0	2	2	2	3	0	0	2	2	1	3	0	0	3	2	1	3	0	0
lb5b	6288	6	77	3	2		1	0		4	4		3	1		5	6		3	3		6	7		5	5		7	7		5	5		7	7		5	5
lb5b	6302	3	78	2	3	3	0	1	1	3	4	4	2	3	3	3	5	4	3	5	4	4	5	5	3	5	4	4	6	5	5	5	4	5	7	6	5	5	5
lb5b	6321	6	79	1	2	2	0	0	0	2	3	3	1	2	0	3	4	4	2	3	3	4	5	4	3	3	3	4	5	4	3	3	4	4	6	5	5	3	4
lb5b	6328	6	80	2	3	2	1	0	1	4	4	4	3	1	2	5	5	5	4	3	2	5	6	5	4	3	2	6	7	7	5	3	3	7	7	7	5	3	2
lb5b	6345	2	81	1	1	2	0	0	1	2	2	2	0	1	1	3	3	4	2	0	3	3	4	4	3	2	3	3	4	4	3	2	3	3	4	4	2	3	3
lb5b	6423	5	82	3	2	2	1	1	1	4	3	3	3	2	2	4	4	4	3	2	2	4	4	4	3	2	2	5	4	4	3	3	3	5	4	5	5	3	3
lb5b	6497	2	83	2	1	2	1	0	0	3	2	3	1	0	1	5	3	6	3	3	2	5	3	7	3	1	3	5	2	7	3	1	3	6	3	7	5	0	5
lb5b	6555	6	84	3	1	2	0	0	0	4	2	3	0	1	0	5	4	4	2	2	0	5	4	4	2	2	0	6	3	4	2	0	2	7	4	4	3	1	2
lb5b	6603	5	85	2	2	1	0	0	1	2	3	3	1	2	1	3	4	3	3	3	5	5	4	4	5	3	5	5	4	4	5	4	4	5	5	4	5	3	4
lb5b	6681	2	86	1	1	2	0	1	0	2	3	4	1	3	2	4	4	5	3	4	4	4	5	6	3	4	5	5	5	6	4	5	5	5	5	7	3	5	5
lb5b	6709	2	87	2	1	1	0	0	0	3	3	2	2	2	1	3	4	3	3	4	3	6	4	4	5	4	3	7	5	5	4	4	3	7	5	6	5	4	3
lb5b	6724	6	88	2	2	3	1	0	0	4	4	3	2	2	2	5	5	4	4	3	2	5	6	4	5	5	4	5	6	4	3	5	3	6	7	5	5	5	4
lb5b	6747	6	89	1	2	2	0	1	1	3	4	4	2	2	2	5	5	6	3	3	3	6	6	7	3	2	3	6	7	7	3	5	3	7	7	7	5	5	3
lb5b	6782	3	90	2	2	1	0	0	0	3	4	3	2	3	1	3	5	4	4	5	2	3	5	4	4	4	5	3	5	4	4	4	5	4	5	5	4	4	5
lb5b	6799	3	91	1	1	1	0	1	0	2	2	2	0	2	2	2	4	4	0	3	4	2	4	5	0	5	4	2	4	6	0	5	5	2	5	6	0	5	5
lb5b	6805	1	92	2	2	3	1	1	2	4	2	3	2	2	2	4	4	6	2	2	2	5	4	7	3	2	3	5	3	7	5	1	2	5	4	7	3	1	3
lb5b	6856	3	93	2	1	2	0	1	1	2	2	3	1	2	3	4	4	4	3	3	4	4	4	5	5	4	4	4	3	5	5	5	5	4	4	5	5	5	5
lb5b	6900	4	94	3	3	3	1	1	1	4	4	4	1	2	2	5	7	5	5	4	5	5	7	5	5	5	5	5	7	5	5	5	5	7	7	6	5	5	5
lb5b	6927	4	95	2	3	2	2	0	0	4	3	3	2	1	2	4	5	4	4	2	4	4	5	4	4	3	5	4	5	4	4	3	4	4	6	4	4	3	4
lb5b	6941	4	96	1	1		0	0		2	1		2	0		2	1		3	0		3	1		3	0		4	1		4	0		4	1		4	0
lb5b	6947	3	97	1	2	1	0	0	0	2	4	3	2	3	0	4	4	4	3	4	0	4	4	4	5	5	1	4	4	4	4	5	1	4	4	4	4	5	2
lb5b	6979	3	98	1	2	1	0	0	0	2	2	3	0	2	2	3	4	4	0	2	3	3	4	4	0	3	3	3	4	4	0	5	3	3	4	4	0	5	3
lb5b	7094	5	99	1	2	3	0	0	1	1	2	4	0	0	2	1	2	5	0	0	2	1	2	5	0	0	2	1	2	5	0	1	2	1	3	5	0	1	2
lb5b	7127	3	100	1	1	2	1	0	0	3	2	3	3	0	2	5	3	4	5	5	4	4	3	4	5	5	5	4	3	4	3	5	5	4	3	5	5	5	5
lb5b	7166	4	101	3	2	2	1	0	0	4	4	3	3	2	2	5	5	4	4	4	4	5	6	4	5	5	4	5	7	6	5	5	5	7	7	7	5	5	5
lb5b	7187	2	102	3	3	2	0	1	1	4	4	4	3	3	2	4	4	5	5	5	4	5	6	6	4	5	4	6	6	6	5	5	4	6	7	6	4	5	5
lb5b	7214	3	103	2	3	2	0	0	0	3	2	3	0	2	2	3	4	4	0	3	2	3	4	5	0	3	2	3	5	5	0	3	3	4	5	5	1	5	3
lb5b	7226	1	104	3	3	3	1	1	1	4	4	3	2	3	3	5	5	4	3	3	3	6	6	4	3	5	5	7	6	5	5	5	5	7	7	5	5	5	5
lb5b	7374	6	105	2	3	3	0	1	1	4	5	4	2	3	3	5	6	7	2	4	4	5	7	7	3	4	5	5	7	7	3	5	5	5	7	7	5	5	5
lb5b	7444	4	106	2	3	3	1	1	2	4	4	4	3	3	3	5	6	6	4	3	3	5	6	6	4	4	3	6	6	5	4	4	4	7	7	6	4	3	3
lb5b	7459	3	107	2	2		1	0		4	4		3	2		4	5		4	3		4	5		4	3		5	5		4	3		6	6		4	4
lb5b	7471	4	108	2	2	1	0	0	0	3	3	2	2	2	0	4	4	2	2	2	0	4	4	3	2	3	0	4	4	3	4	2	0	4	4	3	3	3	0
lb5b	7610	2	109	2	1	2	0	0	0	4	3	4	0	1	2	5	4	4	1	4	3	5	4	4	1	3	3	5	4	5	2	3	3	5	4	5	2	3	3
lb11b	7717	3	110	2	1	1	1	1	0	4	2	3	2	3	2	5	4	4	3	4	2	6	5	4	3	4	2	6	7	5	3	4	2	6	7	5	3	4	3
lb11b	7731	6	111	1	3	3	0	1	0	2	4	4	0	2	2	3	6	6	0	3	2	3	7	6	0	3	3	3	7	6	0	3	2	3	7	7	0	3	3
lb11b	7743	1	112	4	3	3	1	2	1	6	4	3	3	2	1	6	5	4	3	2	2	6	7	4	2	2	2	6	7	4	3	5	2	6	7	4	3	5	2
lb11b	7766	5	113	3	1	2	1	0	0	4	3	3	2	1	1	5	3	4	2	2	2	5		4	2		3	5		4	3		2	5		4	3		3
lb11b	7799	6	114	3		0	1		0	4		0	3		0	5		1	3		0	6		1	3		0	7		1	3		0	7		1	3		0
lb11b	7826	5	115	1	1	2	0	0	1	2	2	3	0	0	3	3	2	4	0	0	4	3	2	4	0	0	4	3	2	3	2	3	4	4	2	4	3	1	5
lb11b	7852	3	116	1	3	2	0	0	0	1	3	3	0	1	2	2	4	3	1	4	3	2	5	4	0	4	3	2	5	3	1	4	4	2	7	4	1	4	3
lb11b	7868	5	117	1	2	3	1	1	1	2	3	4	3	2	2	3	3	4	3	2	2	4	4	5	4	3	3	3	4	5	4	3	3	4	4	6	4	3	2
lb11b	7952	4	118	2	1	2	0	0	0	3	3	3	0	2	2	3	4	4	0	3	3	4	4	4	0	3	3	4	6	5	2	3	3	4	7	5	2	4	3
lb11b	8009	2	119	2	2	1	1	1	1	3	3	4	3	1	2	4	4	4	4	5	5	4	4	5	5	5	3	4	4	5	4	5	3	5	6	7	5	5	4
lb11b	8032	6	120	2	2	1	0	0	0	4	3	1	2	1	0	4	4	2	2	1	0	5	5	2	3	3	1	5	5	2	5	3	0	5	6	2	5	5	0
	Hyp45	1	121	2	1	1	1	0	0	4	2	1	3	1	0	4	3	4	4	1	0	4	3	4	4	1	0	4	3	2	4	2	2	5	2	2	4	1	2
	Hyp45	2	121	2	2	3	0	0	0	2	3	2	0	2	2	3	4	5	2	3	5	3	4	4	0	4	5	2	5	6	2	3	5	2	6	6	1	3	5
	Hyp45	3	121	3	2	2	1	0	1	4	4	3	4	2	3	5	5	4	4	3	3	6	5	5	4	4	5	6	5	5	4	5	5	6	6	5	5	5	5
	Hyp45	4	121	1	1	2	1	0	0	4	4	4	3	2	2	5	5	5	3	3	3	5	5	5	4	4	4	6	5	5	3	3	4	6	5	5	4	4	4
	Hyp45	5	121	2	3	2	1	1	2	3	4	4	4	4	3	4	4	5	4	4	4	4	4	6	4	4	4	4	4	6	4	4	4	4	4	7	4	4	4
	Hyp45	6	121	2	1	2	0	1	0	3	3	4	1	3	3	3	4	4	3	5	4	3	4	4	3	5	4	3	5	4	5	5	4	5	5	4	5	5	4
	E6203	1	124	3	4	3	2	1	1	4	5	4	3	2	3	5	6	6	3	2	3	5	6	7	3	2	5	5	6	7	3	2	5	5	6	7	3	2	5
	E6203	2	124	1	2	1	0	1	0	2	3	2	1	3	0	2	4	2	0	4	3	3	4	3	0	4	3	3	2	4	5	0	5	4	2	5	3	2	4
	E6203	3	124	3	3	2	1	1	1	4	4	4	3	2	3	6	6	4	5	5	5	7	7	5	5	5	5	6	6	5	5	5	5	7	7	5	5	5	5
	E6203	4	124	2	2	3	0	0	1	4	4	4	4	3	3	6	5	5	4	4	4	5	6	5	5	4	3	5	5	5	4	4	3	5	5	7	5	4	5
	E6203	5	124	1	2	1	0	0	1	2	4	2	0	2	2	2	4	2	0	2	3	2	4	3	0	2	3	4	3	3	5	0	3	4	2	4	5	0	5
	E6203	6	124	2	2	2	0	0	0	4	4	3	2	2	2	5	4	5	3	3	2	6	5	5	3	3	2	6	5	5	3	3	2	7	5	5	3	3	2
lb5b NIL	NIL5	1	125	3	1	1	1	0	1	3	2	1	4	2	3	3	2	1	4	3	4	4	3	1	5	3	4	4	3	1	5	3	4	3	3	2	5	4	4
lb5b NIL	NIL5	2	125	2	1	1	1	0	0	2	2	2	3	1	1	4	4	3	4	4	2	5	4	3	4	4	3	5	4	4	4	4	3	7	4	4	4	4	3
lb5b NIL	NIL5	3	125	1	1		0	0		4	3		2	2		5	4		4	2		5	5		4	3		4	4		4	3		5	4		4	3
lb5b NIL	NIL5	4	125	1	1	2	1	0	1	2	2	3	2	0	3	3	2	4	3	0	3	4	2	4	4	0	3	4	2	4	5	0	4	7	3	4	3	1	4
lb5b NIL	NIL5	5	125	1	2		0	0		1	2		0	1		1	3		0	2		1	3		0	3		1	3		0	3		1	3		0	3
lb5b NIL	NIL5	6	125	1	1	1	0	0	0	1	1	2	0	0	0	2	1	2	0	0	0	2	1	2	0	0	0	3	1	2	1	0	0	2	1	2	1	0	1
lb11b NIL	NIL11	1	126	3	2	3	2	2	2	3	3	5	3	2	2	4	4	5	4	2	2	5	4	5	4	3	2	6	4	5	4	3	2	7	4	5	4	3	2
lb11b NIL	NIL11	2	126	2	2	2	1	1	1	3	2	3	3	3	2	4	4	5	4	4	4	4	4	6	4	4	4	5	5	6	5	4	4	6	5	6	3	4	4
lb11b NIL	NIL11	3	126	2	3	1	1	1	0	3	4	2	3	2	0	4	4	3	3	2	1	4	4	3	4	3	1	4	4	3	4	2	1	5	5	2	3	2	1
lb11b NIL	NIL11	4	126	2	1	2	0	0	1	3	3	4	3	0	2	4	4	5	3	2	3	5	4	6	3	2	3	5	4	7	3	2	3	6	5	7	3	1	3
lb11b NIL	NIL11	5	126	1	1	1	0	0	1	2	2	3	0	2	3	2	3	3	0	3	3	3	4	3	1	3	3	4	3	3	4	2	3	3	2	3	3	2	4
lb11b NIL	NIL11	6	126	1	2	1	0	0	0	2	4	3	0	1	2	2	5	1	0	2	2	4	3	5	2	0	2	5	4	3	2	2	2	6	4	3	2	2	0

## Sheet: p7629r5 - GC-1
			Date:	2010-06-14						2010-06-16						2010-06-18						2010-06-20						2010-06-22
QTL	Line Name	Flat	Genotype ID	Leaf			Stem			Leaf			Stem			Leaf			Stem			Leaf			Stem			Leaf			Stem
lb11b	3688	2	1		2	1		1	0		3	3		2	0		4	3		3	1		4	3		4	0		5	4		4	0
lb11b	3723	2	2	2	2	1	1	1	1	3	4	4	2	1	2	5	4	4	3	2	2	5	4	4	2	1	3		4	5		3	3
lb11b	3740	4	3	2	3	2	1	1	1	4	4	3	3	2	2	4	6	5	3	2	2	4	6	6	3	3	3	5	7	7	3	5	3
lb11b	3765	4	4	3	3	2	1	1	1	5	4	4	3	3	3	5	4	4	3	3	3	6	5	5	5	3	5	7	6	6	5	3	5
lb11b	3814	3	5	3	1	1	0	1	0	5	3	3	3	2	2	5	4	4	4	1	2	7	6	3	5	2	2	7	7	4	5	3	3
lb11b	3827	5	6	1	2	2	0	2	1	4	4	5	3	3	2	5	4	6	3	3	3	5	5	7	4	3	3	6	5	7	4	3	3
lb11b	3845	1	7	2	1	3	0	0	0	4	1	3	2	0	0	4	3	4	2	0	0	5	3	4	3	0	0	6	3	4	3	0	0
lb11b	3892	4	8	1	3	3	0	2	1	3	4	4	3	3	2	5	6	5	3	3	2	6	7	6	4	3	3	6	7	7	5	5	3
lb11b	3951	2	9	3	3	3	2	1	3	4	4	4	2	1	2	5	4	4	2	1	2	5	4	4	2	1	2	5	4	5	3	1	3
lb11b	3969	3	10	3	2	3	1	0	1	4	4	4	4	2	3	5	6	6	4	1	5	5	6	6	4	1	5	6	5	6	4	2	4
lb11b	3999	3	11	5	3	3	2	1	2	6	4	5	3	2	3	6	5	6	3	2	3	6	5	7	3	2	3	7	6	7	3	2	3
lb11b	4018	1	12	3		1	0		0	4		2	1		0	5		4	1		1	6		4	2		5	7		6	2		3
lb11b	4056	5	13	2	1	2	0	0	0	2	2	3	0	1	1	4	3	4	0	2	2	4	4	5	2	3	3	4	5	4	3	3	3
lb11b	4106	1	14	3	3	2	1	0	0	4	3	3	2	0	0	4	4	3	2	0	0	4	4	4	2	0	0	4	5	4	3	1	0
lb11b	4182	6	15	1	1	1	0	0	0	3	3	3	2	2	0	4	4	4	3	3	0	4	4	4	3	5	2	5	4	4	3	5	3
lb11b	4228	2	16	2	2	3	2	1	2	4	4	3	3	2	3	4	4	4	3	1	2	4	4	4	3	2	3	5	5	4	3	3	3
lb11b	4257	3	17	2	2	3	0	1	2	5	5	4	3	2	3	6	5	5	2	2	3	7	6	7	2	3	3	7	7	7	5	3	4
lb11b	4265	3	18	1	3	3	0	0	1	4	4	4	2	3	2	4	4	4	2	4	2	5	4	4	2	3	3	5	5	4	3	5	3
lb11b	4290	4	19	3	3	3	2	0	1	5	4	5	2	3	1	5	5	6	2	3	2	5	5	7	3	3	5	7	6	7	3	4	2
lb11b	4305	4	20	2	2	1	0	1	1	4	4	3	0	2	2	5	5	4	0	2	2	4	6	4	0	2	2	5	7	5	2	3	3
lb11b	4442	1	21	3	3		0	1		4	4		2	1		4	5		2	2		4	5		2	2		4	4		2	2
lb11b	4498	6	22	3	1	3	0	0	1	3	3	4	1	0	2	4	4	6	1	1	2	4	4	6	2	2	2	5	5	7	2	3	3
lb11b	4558	5	23	2	1	2	1	0	1	3	2	3	4	1	3	5	3	4	4	1	4	6	4	4	5	1	4	7	4	5	5	2	5
lb11b	4659	6	24	2	1	1	2	2	0	3	3	4	2	2	1	4	4	4	3	2	2	4	4	5	2	2	2	5	4	7	3	3	2
lb11b	4718	1	25	2	3	1	0	0	0	3	4	2	1	0	0	4	4	3	0	0	0	4	4	3	0	0	0	3	4	3	0	0	0
lb11b	4759	4	26	3	2	3	0	1	2	4	3	4	2	3	3	5	4	4	3	3	3	5	6	7	3	4	4	5	6	7	3	5	5
lb11b	4794	1	27	3	3	1	2	1	0	4	4	3	3	2	2	5	4	4	3	2	3	5	4	4	3	2	3	5	5	4	3	2	3
lb11b	4802	1	28	2	3	3	0	0	1	3	4	4	1	1	2	3	5	4	2	1	3	4	6	4	2	2	3	4	6	4	2	2	3
lb11b	4861	6	29	3	2	3	1	2	1	4	4	4	2	2	3	6	5	6	2	2	3	7	6	6	2	3	3	7	7	7	2	3	3
lb11b	4877	6	30	3	2	3	0	1	1	3	4	3	1	2	3	4	4	4	1	3	3	4	4	5	2	3	3	4	4	5	2	3	3
lb11b	4897	5	31	3	2	2	0	1	1	4	4	4	1	2	2	4	5	4	1	2	3	5	5	4	1	1	3	5	4	4	2	2	3
lb11b	4922	5	32	1	1	1	0	0	0	3	3	1	0	2	0	4	4	3	1	0	0	4	4	4	2	1	2	4	4	4	2	1	0
lb11b	4925	1	33	2	3	2	0	1	0	3	4	3	2	1	1	4	5	4	2	2	1	4	5	3	3	2	0	4	5	4	3	3	1
lb11b	4940	4	34	3	3	2	1	1	1	4	4	3	2	2	2	6	5	4	2	2	2	7	5	5	3	3	3	7	5	5	3	3	3
lb11b	4945	6	35	3	3	3	0	1	1	4	5	4	2	2	2	5	5	4	2	3	2	4	5	4	2	3	2	5	6	5	2	3	3
lb11b	4961	6	36	2	1	1	0	0	0	3	2	2	0	0	0	4	3	4	1	1	0	4	4	4	1	2	0	5	4	4	0	3	0
lb11b	4969	5	37	1	1	1	0	0	0	2	2	3	0	3	3	3	4	4	0	3	3	3	4	5	0	3	3	4	4	6	2	3	3
lb11b	4993	4	38	1	2	2	2	1	0	3	4	3	2	1	0	4	4		3	2		5	4		4	2		6	5		4	2
lb11b	5010	3	39			2			0			4			1			4			1			4			1			4			1
lb11b	5015	6	40	3	3	2	0	1	0		4	4		1	0		6	5		2	1		6	5		2	1		7	5		2	2
lb11b	5055	1	41	2	1	1	0	0	0	3	3	2	0	0	0	3	4	3	0	0	0	4	3	3	0	0	0	4	3	3	0	0	0
lb11b	5103	4	42	1	2	2	1	0	0	3	4	3	2	2	1	4	5	4	2	2	2	4	6	4	2	3	2	5	6	5	2	3	2
lb11b	5162	5	43	2	3	1	1	0	0	4	4	3	3	2	1	4	4	4	2	3	0	5	5	3	3	3	1	4	5	4	3	5	2
lb11b	5186	2	44	1	2	2	0	1	0	3	3	3	0	2	1	4	4	3	2	3	0	4	4	4	2	3	0	4	5	4	3	3	1
lb11b	5224	2	45	2	1	2	0	0	2	2	3	4	0	2	3	4	4	5	0	3	3	4	4	6	2	3	4	5	4	7	2	3	4
lb11b	5245	2	46	1	3	2	0	1	1	2	4	4	2	2	1	4	5	5	3	3	1	4	5	5	3	3	1	4	5	5	3	3	1
lb11b	5285	2	47	2	1	1	1	2	0	4	4	2	3	3	1	4	4	4	3	3	4	5	4	5	5	4	4	5	5	6	5	4	5
lb11b	5339	6	48	3	2	1	1	0	0	3	3	3	2	2	0	4	4	3	3	3	0	4	4	3	3	2	0	4	4	4	3	2	0
lb11b	5362	3	49	2	2	1	1	1	0	4	5	4	2	2	1	5	6	4	2	3	2	6	7	5	3	5	2	7	7	6	5	3	3
lb11b	5385	5	50	2	1	2	0	0	0	3	3	4	0	1	1	4	4	5	0	2	1	4	4	5	1	2	2	5	4	6	1	2	2
lb11b	5422	3	51	3	2	3	1	1	1	4	4	4	2	2	3	4	5	5	2	2	3	5	6	7	3	2	3	5	7	7	3	3	5
lb5b	5455	3	52	2	2	2	1	0	1	3	4		3	3		4	5		3	3		5	5		4	3		6	7		5	4
lb5b	5470	5	53	1	2	2	0	0	0	4	3	3	0	2	0	5	4	4	2	3	0	5	5	5	1	4	1	5	6	7	2	5	1
lb5b	5516	6	54	4	3	3	2	2	1	4	5	5	2	3	2	5	4	5	2	3	2	6	5	5	3	3	3	7	5	5	5	3	2
lb5b	5553	6	55	2	1	2	0	0	1	4	3	4	3	0	2	4	2	4	3	0	3	6	3	4	5	0	5	6	4	4	4	0	4
lb5b	5592	4	56	1	2	1	0	1	1	3	4	4	0	2	2	4	4	4	0	3	3	4	5	5	0	3	3	5	7	6	2	3	3
lb5b	5605	3	57	3	2	3	3	0	3	4	4	5	4	2	4	4	5	5	4	2	3	6	7	6	4	4	3	6	7	7	4	3	5
lb5b	5616	4	58	2	2	2	2	2	1	4	4	2	3	2	2	5	4	4	3	4	2	6	6		3	4		6	6		4	4
lb5b	5705	5	59	3	1	1	0	0	0	3	1	3	2	0	1	4	3	4	2	0	1	4	3	4	2	2	2	4	4	5	3	1	2
lb5b	5722	1	60	2	1	3	1	0	1		3	4		1	2		3	5		1	2		4	5		2	3		4	4		2	2
lb5b	5726	6	61	3	4	3	2	1	2	5	5	5	2	1	2	6	6	6	2	1	2	6	6	6	2	2	2	6	5	5	2	2	3
lb5b	5771	3	62	2	3	2	1	3	0	3	4	4	3	4	2	4	6	4	2	3	1	4	6	4	3	4	3	5	7	5	3	4	3
lb5b	6042	2	63	2	3	3	3	2	2	4	3	4	5	3	4	5	5	6	5	3	4	7	6	6	5	3	4	7	7	6	5	4	4
lb5b	5861	6	64	2	1	3	0	0	1	3	0	4	2	0	3	4	1	4	2	0	3	4	2	4	3	0	3	4	2	5	3	0	3
lb5b	5873	5	65	2	3	1	0	2	0	2	4	3	2	4	1	3	4	4	3	4	2	4	5	4	4	4	3	4	7	4	4	5	3
lb5b	5920	3	66	1	2	1	0	1	1	4	3	3	2	3	3	4	5	4	2	4	4	6	5	6	5	4	4	7	7	7	5	5	5
lb5b	5941	2	67	2	1	3	1	0	2	3	3	3	4	3	3	5	3	4	4	3	0	5	4	5	3	3	3	7	4	5	4	5	3
lb5b	5968	5	68	1	2	2	0	0	1	3	3	4	1	3	3	4	4	5	2	4	3	5	5	6	3	5	4	5	6	7	3	4	3
lb5b	6011	1	69	1	1	2	1	0	1		3	3		3	3		4	4		3	4		5	5		3	4		6	5		3	4
lb5b	6072	5	70	2	2	2	1	2	0	4	4	3	2	2	1	4	4	4	5	2	1	7	5	5	5	2	1	7	5	5	5	3	2
lb5b	6094	2	71	3	4	3	1	1	1	4	6	5	2	3	3	6	7	7	2	3	4	6	7	7	1	4	5	6	7	7	1	3	5
lb5b	6215	3	72	2	3	4	1	1	1	4	5	5	3	3	2	5	7	6	2	2	3	6	7	7	3	3	2	7	7	7	3	3	3
lb5b	6226	5	73	2	1	0	2	2	1	5	4	4	3	3	2	5	6	4	3	3	2	4	6	4	3	4	3	5	6	4	3	5	2
lb5b	6234	2	74	1	1	1	0	0	1	3	3	3	2	0	1	4	4	5	3	0	1	4	4	5	3	0	1	5	4	5	5	0	1
lb5b	6261	3	75	1	2	1	0	0	0	3	4	4	3	4	3	4	6	6	4	3	3	4	7	7	4	4	3	5	7	7	4	4	4
lb5b	6278	2	76	1	1	1	0	0	1	2	3	3	1	2	3	4	5	4	3	3	4	4	5	4	3	4	4	4	6	5	3	4	4
lb5b	6288	5	77	1	1	2	2	1	0	3	3	4	3	3	2	4	4	5	4	4	3	5	5	5	4	4	3	5	5	5	4	5	4
lb5b	6302	1	78	2	1	1	0	0	0	3	1	2	3	1	0	4	2	3	3	3	0	4	3	4	3	3	1	4	3	4	3	5	2
lb5b	6321	1	79	3	2	2	0	2	2	4	4	4	3	4	3	4	5	4	3	4	3	4	5	4	3	4	3	4	5	5	3	4	3
lb5b	6328	2	80	2	3	3	1	0	1	4	4	4	4	3	3	5	4	4	3	3	3	6	5	5	4	3	3	7	7	5	5	4	4
lb5b	6345	6	81	2	1	1	0	0	0	3	2	2	2	2	0	4	3	2	2	2	0	6	4	3	5	3	0	7	4	5	5	2	0
lb5b	6423	6	82	1	1	2	0	0	1	3	3	3	0	0	2	3	4	4	2	0	3	4	4	4	3	0	3	4	4	4	3	0	3
lb5b	6497	6	83	2	1	1	1	0	0	4	3	2	1	0	1	6	3	2	2		2	6	3	2	3	0	3	6	4	3	3	0	3
lb5b	6555	5	84	2	3	3	1	2	1	4	4	4	3	2	3	4	4	5	3	3	3	4	5	6	3	2	5	5	5	6	5	5	5
lb5b	6603	5	85	2	1	1	0	0	0	4	2	2	2	2	0	4	4	4	2	2	1	5	4	4	3	3	3	5	5	5	2	3	3
lb5b	6681	6	86	2	3	3	1	1	0	4	4	4	1	2	1	4	4	5	2	1	0	4	4	4	2	2	1	4	5	4	2	3	1
lb5b	6709	1	87	1	2	1	0	1	0	3	4	3	2	3	3	4	5	3	4	3	3	4	6	5	4	3	3	4	7	5	4	5	5
lb5b	6724	3	88	2	2	3	0	1	3	4	4	4	3	3	3	6	6	5	5	4	3	6	7	5	5	4	4	7	7	5	5	5	5
lb5b	6747	4	89	1	2	1	1	2	1	4	4	3	2	3	2	6	5	4	3	3	3	6	6	5	3	4	3	5	6	6	5	4	3
lb5b	6782	4	90	1	2	1	2	0	1	3	3	3	3	2	4	4	5	4	3	3	4	6	7	6	3	3	4	7	7	6	4	3	4
lb5b	6799	1	91	1	1	1	0	1	0	2	2	1	0	3	1	3	4	4	0	3	4	4	5	4	0	5	3	4	7	5	0	5	4
lb5b	6805	3	92	2	3	1	2	1	0	4	4	4	3	2	2	4	4	4	3	2	2	5	4	5	3	3	2	7	5	5	3	3	3
lb5b	6856	1	93	2	1	2	1	0	0	4	3	3	2	2	2	4	4	4	3	3	2	4	4	4	2	3	2	5	4	5	3	3	3
lb5b	6900	2	94	1	1	2	0	0	0	1	2	3	1	0	2	4	4	3	2	0	2	4	4	4	3	2	2	4	4	5	5	3	3
lb5b	6927	2	95	3	2	1	0	0	0	5	5	4	0	2	2	5	6		1	2		6	7		3	2		7	7	7	3	2	5
lb5b	6941	4	96	3	2	2	1	1	1	3	4	3	1	1	3	5	5	4	2	2	3	7	5	5	4	3	5	7	6	6	5	3	5
lb5b	6947	6	97	2	2	1	0	1	0	4	4	3	3	2	1	5	4	4	3	2	2	5	4	5	5	2	2	5	4	5	3	2	2
lb5b	6979	4	98	1	2	1	0	0	1	3	3	3	1	2	1	4	4	4	3	2	2	4	5	3	3	2	3	4	5	4	3	3	3
lb5b	7094	3	99	2	2	1	0	1	0	4	5		3	2		4	6		3	2		5	7		4	3		5	7		4	5
lb5b	7127	3	100	2	1	2	1	0	3	4	4	5	2	3	4	4	4	6	3	3	4	5	5	7	3	5	5	5	6	7	3	3	4
lb5b	7166	2	101	1	3	2	0	1	0	2	5	4	1	2	1	4	6	6	2	3	2	5	7	7	3	3	5	5	7	7	3	4	3
lb5b	7187	2	102	1	3	2	0	1	1	4	4	4	2	3	3	4	5	5	3	4	3	6	7	6	2	3	5	7	7	7	3	5	5
lb5b	7214	2	103	3		3	2		3	4		3	2		3	4		4	3		3	5		4	3		3	5		4	3		3
lb5b	7226	5	104	3	2	2	1	0	1	4	3	3	3	0	1	5	4	4	3	0	4	6	4	5	3	0	4	7	4	5	5	1	5
lb5b	7374	2	105	3	2	2	2	3	3	5	4	4	4	4	3	5	5	5	4	4	4	7	6	6	4	4	4	7	7	7	4	4	4
lb5b	7444	4	106	1	2	1	0	0	0	2	4	2	1	2	0	4	6	3	2	3	0	4	6	3	3	3	1	5	7	4	4	3	2
lb5b	7459	1	107	1	2	2	0	0	0	3	2	3	0	0	1	4	3	4	0	0	2	4	4	4	1	0	2	5	4	5	2	1	2
lb5b	7471	3	108	2	2	1	0	0	0	6	5		2	0		6	5		2	0		7	7		3	1		7	7		5	2
lb5b	7610	4	109	2	1	2	0	0	0	4	3	4	0	0	0	4	4	4	1	0	0	4	5	5	2	2	0	5	5	5	0	2	1
lb11b	7717	4	110	3	2	1	2	1	2	4	4	3	3	2	3	5	4	4	3	2	3	7	5	5	4	5	3	7	6	6	4	5	4
lb11b	7731	3	111	3	3	2	1	1	0	6	5	4	3	3	1	6	6	4	4	4	1	7	7	6	4	5	2	7	7	6	5	5	2
lb11b	7743	6	112	3	2	2	1	0	1	4	4	4	1	1	3	4	4	4	2	1	3	4	4	5	2	2	4	4	4	5	1	2	5
lb11b	7766	5	113	2	1		1	0		4	4		2	2		5	4		3	3		5	5		3	3		5	5		3	3
lb11b	7799	1	114	4	3	3	2	1	1	5	4	4	2	3	2	4	4	4	2	2	2	5	5	4	2	3	2	4	5	4	2	4	1
lb11b	7826	5	115	3	1	2	2	0	0	4	3	3	3	0	2	5	4	4	2	2	4	6	4	4	3	3	4	6	4	5	3	2	4
lb11b	7852	1	116	2	2	1	0	0	0	3	2	2	0	1	0	4	4	3	0	1	0	4	4	4	2	2	2	4	5	4	0	2	0
lb11b	7868	1	117	2	3	3	0	0	0	3	4	4	2	0	1	4	5	4	2	0	1	5	5	5	2	0	1	5	6	4	3	1	2
lb11b	7952	4	118	2	2	1	0	0	1	4	4	3	3	2	3	4	4	4	3	2	4	5	5	4	5	3	5	6	6	6	4	3	5
lb11b	8009	4	119	1	1	1	0	0	0	2	2	3	2	0	0	4	3	4	3	0	2	4	2	4	3	2	3	4	3	4	3	2	3
lb11b	8032	6	120	3	2	1	2	2	0	4	5	4	2	2	2	4	5	4	2	2	2	4	4	4	3	3	2	4	5	4	3	2	2
	Hyp45	1	121	3	3	3	2	3	2	4	5	4	3	2	3	4	5	4	2	2	3	5	5	4	3	3	3	5	5	4	3	3	3
	Hyp45	2	121	2	4	3	1	2	1	5	4	5	3	2	3	7		5	3		2	7		5	4		3	7		6	3		2
	Hyp45	3	121	3	3	3	2	1	2	4	4	5	3	2	3	5	4	5	3	2	3	6	7	6	4	3	3	7	7	7	4	3	3
	Hyp45	4	121	2	3	2	1	1	1	5	4	4	1	2	3	5	5	6	2	3	3	6	7	6	4	3	3	6	7	7	5	4	4
	Hyp45	5	121	3	3	1	3	2	1	5	4	4	3	3	2	5	5	4	3	3	3	6	6	5	3	4	5	6	7	5	5	4	5
	Hyp45	6	121	3	3	2	1	1	2	4	6	4	3	0	2	5	6	5	3	1	2	5	5	5	4	0	3	6	5	5	5	1	3
	E6203	1	124	3	2	3	0	1	0	5	4	4	3	3	2	6	5	4	3	3	2	5	5	4	2	3	2	5	6	4	3	4	2
	E6203	2	124	2	2	3	0	1	2	4	4	5	1	2	2	5	4	5	2	3	3	6	5	5	2	3	3	6	5	5	2	3	3
	E6203	3	124	2	3	2	0	2	0	4	5	4	3	2	2	4	4	4	3	2	2	5	5	5	3	2	2	5	5	5	3	3	3
	E6203	4	124	3	3	2	2	1	1	4	5	5	4	2	3	5	5	5	4	2	3	6	5	5	4	3	4	7	5	6	4	3	4
	E6203	5	124	2	3	2	0	1	0	4	4	4	2	2	1	4	4	4	2	3	1	5	4	5	2	3	1	4	5	5	3	3	2
	E6203	6	124	2	2	2	1	0	0	4	3	4	2	2	2	4	4	5	3	3	3	5	6	6	4	3	4	5	6	6	4	3	5
lb5b NIL	NIL5	1	125	1	2	2	0	1	0	2	3	3	2	3	2	3	4	4	3	3	2	4	4	4	4	5	2	5	5	4	5	5	2
lb5b NIL	NIL5	2	125	1		1	1		0	2		1	1		0	4		3	2		0	5		3	2		2	5		5	3		4
lb5b NIL	NIL5	3	125	1	1	1	0	0	0	3	2	3	3	3	4	4	5	4	4	5	4	5	5	5	4	4	4	6	5	5	5	5	4
lb5b NIL	NIL5	4	125	1	1	2	0	0	0	3	4	4	2	2	2	4	5	6	2	3	2	5	7	7	3	3	2	5	7	7	3	5	3
lb5b NIL	NIL5	5	125	1	1	1	0	0	0	3	2	1	2	0	0	4	3	2	3	0	0	3	4	3	3	1	0	3	4	3	3	0	0
lb5b NIL	NIL5	6	125	1	2		1	2		4	4		1	2		4	4		1	2		4	4		2	2		4	5		2	3
lb11b NIL	NIL11	1	126	2	3	2	0	0	0	4	3	3	2	1	0	4	4	4	1	1	0	4	3	3	1	2	0	5	4	4	2	1	1
lb11b NIL	NIL11	2	126	2	2	1	0	0	0	4		4	1		0	5		4	2		1	7		5	2		2	7		5	2		1
lb11b NIL	NIL11	3	126	2	3	3	1	0	1	4	4	4	2	2	2	4	4	5	2	2	2	5	5	5	2	3	3	5	5	6	3	3	3
lb11b NIL	NIL11	4	126	2	3	2	1	1	1	4	6	5	1	1	1	5	6	7	2	1	2	5	6	7	2	3	2	6	7	7	3	2	3
lb11b NIL	NIL11	5	126	2	2	1	1	1	1	4	4	4	1	2	2	4	4	5	2	3	2	5	4	5	2	5	3	5	5	5	3	3	3
lb11b NIL	NIL11	6	126	3	3	2	1	2	1	4	4	4	1	2	2	4	5	4	2	3	2	5	6	4	2	3	2	4	7	5	2	5	3

## Sheet: p7629r6 - GC-3
			Date:	2010-06-14						2010-06-16						2010-06-18						2010-06-20						2010-06-22
QTL	Line Name	Flat	Genotype ID	Leaf			Stem			Leaf			Stem			Leaf			Stem			Leaf			Stem			Leaf			Stem
lb11b	3688	3	1	4	3	2	2	1	1	5	5	4	2	1	3	6	5	5	2	0	3	6	5	6	2	0	3	7	4	7	2	1	3
lb11b	3723	4	2	3	2	2	2	0	0	5	4	4	3	2	3	5	6	5	2	3	3	5	7	5	4	3	4	5	7	6	3	4	3
lb11b	3740	3	3	3	2	1	2	1	0	5	5	3	2	3	2	6	6	4	2	3	3	6	6	4	3	3	3	7	7	4	3	3	3
lb11b	3765	3	4	4	3	3	2	1	1	4	5	5	1	2	2	5	5	6	2	2	3	4	5	6	1	2	3	4	5	6	0	2	3
lb11b	3814	1	5	2	2	2	0	0	0	3	4	4	0	3	2	4	4	5	0	2	2	4	4	5	2	3	3	4	5	6	2	3	3
lb11b	3827	1	6	2	2	2	0	1	0	4	4	4	3	2	2	4	4	4	3	3	2	5	5	5	3	3	2	5	5	5	3	3	2
lb11b	3845	6	7	2	3	1	1	1	1	3	4	4	3	3	2	4	5	4	3	3	3	4	6	6	3	3	4	5	7	6	5	4	5
lb11b	3892	1	8	1	2	3	0	0	1	2	3	4	1	0	3	4	4	4	2	1	3	4	4	5	3	0	3	4	4	5	3	2	4
lb11b	3951	5	9	1	2	1	0	1	0	3	4	2	0	3	0	4	4	3	0	3	0	4	5	3	0	3	0	3	4	3	0	3	0
lb11b	3969	1	10	2	2	1	0	0	0	4	3	4	3	3	3	5	5	5	4	3	3	5	4	5	4	3	4	5	4	7	4	3	4
lb11b	3999	4	11	1	2	3	0	2	1	3	4	4	0	1	2	4	4	5	0	2	2	4	5	5	0	3	3	4	6	5	0	3	3
lb11b	4018	6	12	4	2	2	0	1	1	5	4	4	2	3	2	5	5	4	2	3	2	6	5	5	2	3	2	6	5	4	5	3	3
lb11b	4056	1	13	2	2	1	0	1	1	4	3	4	2	2	3	5	4	4	3	3	3	5	4	5	5	3	3	6	4	5	5	4	4
lb11b	4106	3	14	1	1	2	1	1	0	4	3	3	3	2	2	4	4	4	3	3	3	5	5	4	4	3	3	6	5	5	5	5	3
lb11b	4182	3	15	3	3	2	0	1	0	4	4	4	3	2	1	5	5	5	3	3	2	5	6	5	3	3	3	5	6	6	5	3	2
lb11b	4228	3	16	2	2	1	3	2	1	3	4	3	4	4	3	5	6	4	4	4	4	6	7	5	4	4	4	7	7	5	5	4	4
lb11b	4257	5	17	2	2	3	1	0	1	4	3	4	1	2	3	5	4	4	2	3	4	5	4	6	2	3	5	6	4	6	3	3	5
lb11b	4265	4	18	2	2	1	2	0	1	4	4	4	3	2	2	5	7	4	3	3	2	6	7	5	3	3	2	7	7	6	4	5	3
lb11b	4290	5	19	1	1		0	0		1	2		0	0		3	3		0	2		3	4		0	2		3	4		0	3
lb11b	4305	5	20	2	2	3	0	1	1	3	4	3	0	2	3	4	4	4	0	3	3	5	5	4	2	3	3	7	6	4	3	4	3
lb11b	4442	3	21	2	2	3	1	0	2	5	4	5	4	0	3	6	4	6	4	1	4	7	5	6	4	2	5	7	5	7	4	2	4
lb11b	4498	2	22	1	1	2	0	0	1	2	2	3	0	0	3	3	3	4	0	3	3	3	4	5	1	3	3	3	3	5	2	3	3
lb11b	4558	6	23	1	1	1	0	0	0	2	1	2	1	0	1	4	3	3	3	0	2	5	4	5	3	2	5	6	4	5	4	5	5
lb11b	4659	5	24	1	1	1	0	0	0	2	1	1	0	0	0	2	3	2	0	0	0	4	3	2	0	0	0	4	3	2	0	0	0
lb11b	4718	5	25	2	3	3	0	0	1	3	3	3	0	0	0	4	4	4	3	0	0	4	4	4	3	0	0	4	4	4	3	0	0
lb11b	4759	3	26	2	2	3	3	0	1	4	4	4	3	2	3	5	4	4	3	2	3	5	5	5	3	3	3	5	5	6	4	5	5
lb11b	4794	2	27	3	4	3	0	0	0	4	4	4	1	0	0	4	4	5	2	1	0	4	4	5	2	2	0	3	4	5	2	2	1
lb11b	4802	6	28	1	3	3	0	2	2	3	4	5	1	2	2	4	5	4	1	3	2	4	5	5	1	3	3	4	5	5	2	3	2
lb11b	4861	5	29		1	1		0	0		1	2		0	0		2	3		0	0		3	3		0	0		3	3		0	0
lb11b	4877	4	30	2	3	3	0	1	1	4	4	5	3	3	4	4	5	5	4	4	4	5	5	7	4	4	4	6	6	7	4	5	4
lb11b	4897	4	31		2	2		3	0		4	4		4	3		5	5		4	4		6	7		5	5		6	7		5	5
lb11b	4922	5	32	3	3	2	1	0	0	4	5	6	4	2	1	4	6	6	4	3	1	4	7	6	4	3	2	5	7	7	4	2	2
lb11b	4925	1	33	2	2	2	0	0	1	4	4	4	0	2	3	4	5	4	2	3	3	5	5	6	2	3	4	5	6	7	2	3	4
lb11b	4940	1	34	3	3	2	0	1	0	4	4	4	1	3	2	4	6	4	1	3	2	5	7	4	2	3	2	5	7	5	2	4	3
lb11b	4945	3	35	2	4	2	1	0	0	4	5	4	2	1	0	4	5	5	2	1	1	4	5	5	2	1	2	4	5	6	2	1	2
lb11b	4961	6	36	1	2	3	1	2	2	3	4	4	2	3	4	4	4	5	3	3	4	4	5	5	3	5	4	5	6	7	3	5	4
lb11b	4969	5	37	2	1	2	1	0	0	4	2	4	1	0	2	4	3	4	1	0	2	5	3	4	2	1	2	4	3	5	1	2	2
lb11b	4993	4	38	1	2	2	0	0	1	3	3	4	0	2	3	4	4	5	0	3	3	4	4	6	0	4	4	4	4	7	0	5	4
lb11b	5010	5	39	3	3	2	2	1	1	4	5	4	1	1	1	5	5	4	2	1	2	5	5	6	3	2	2	5	6	7	2	2	2
lb11b	5015	6	40	3	3	3	0	1	0	5	5	4	0	2	0	6	5	5	0	3	1	5	5	5	0	2	0	4	6	4	0	3	0
lb11b	5055	6	41	2	2	1	0	0	1	4	3	3	0	0	1	4	4	6	0	0	2	4	4	7	0	0	2	4	5	7	0	1	2
lb11b	5103	1	42	2	1	2	1	0	0	4	5	4	2	2	2	5	5	5	3	3	2	5	6	5	3	4	2	5	6	6	4	4	3
lb11b	5162	6	43	2	3	3	0	2	1	3	5	4	2	3	3	5	6	4	3	3	3	6	7	5	3	3	4	7	7	5	3	4	5
lb11b	5186	5	44	4	3	4	1	0	2	5	4	4	2	1	2	6	5	5	1	0	3	5	5	5	2	0	2	6	5	5	3	1	2
lb11b	5224	3	45	2	1	2	0	0	0	4	2	3	0	0	2	5	3	4	0	0	2	5	4	5	0	0	3	5	4	5	0	0	3
lb11b	5245	6	46	2	3	3	1	2	2	4	5	4	2	3	4	5	4	5	4	3	4	5	5	5	3	3	4	6	5	5	5	4	5
lb11b	5285	3	47		1	3		2	3		4	5		3	4		6	5		3	4		7	7		5	4		7	7		5	5
lb11b	5339	4	48	1	2	2	0	1	2	4	4	4	0	2	2	5	6	5	2	2	3	5	7	5	3	2	3	5	7	5	3	2	3
lb11b	5362	6	49	3	2	3	0	1	0	4	4	5	2	3	1	4	5	6	2	3	1	5	5	6	2	4	2	5	6	7	5	4	2
lb11b	5385	3	50	2	3	3	1	0	0	4	4	4	1	2	1	4	4	4	2	2	2	4	4	5	3	3	3	5	4	5	2	2	2
lb11b	5422	2	51	2	3	1	0	1	1	3	4	3	2	2	2	4	4	3	1	2	2	4	4	3	2	3	2	3	4	3	2	3	2
lb5b	5455	2	52	3	2	3	3	1	2	4	4	4	3	2	3	4	4	5	5	2	2	5	5	5	5	5	4	5	5	7	5	4	5
lb5b	5470	2	53	3	3	2	0	2	1	4	5	4	3	2	1	4	5	5	3	1	1	6	5	4	3	2	2	4	4	4	3	2	2
lb5b	5516	6	54	2	2	1	0	0	0	4	4	3	3	3	2	4	4	4	4	3	3	5	5	4	4	3	4	5	6	4	4	3	4
lb5b	5553	1	55	1	1	1	0	0	0	3	1	3	0	0	2	5	4	4	3	0	3	4	4	5	2	0	3	5	4	7	3	0	4
lb5b	5592	3	56	2	1	3	1	0	1	4	3	4	2	1	2	5	4	4	3	3	3	6	4	5	2	3	3	6	5	5	3	5	4
lb5b	5605	1	57	2	1	1	0	1	1	5	4	4	0	2	3	5	6	5	1	2	3	5	7	5	0	3	3	4	7	6	0	2	4
lb5b	5616	3	58	2	3	2	0	1	1	4	4	4	3	3	3	4	5	4	3	3	3	4	4	4	3	2	3	4	4	4	3	3	4
lb5b	5705	4	59	2	2	3	1	0	1	4	4	5	3	3	3	4	5	4	3	3	3	5	5	7	5	5	4	5	7	7	5	5	5
lb5b	5722	5	60	2	2	2	0	2	1	2	3	3	0	2	1	3	4	4	0	2	1	4	4	4	0	2	1	4	4	4	0	3	2
lb5b	5726	2	61	2	3	1	1	0	0	4	4	3	1	2	1	4	4	4	1	2	0	4	3	4	2	2	0	4	3	4	2	2	0
lb5b	5771	5	62	2	3	2	2	2	1	4	4	3	2	2	1	4	4	4	2	2	2	4	4	5	3	2	2	5	4	4	3	3	2
lb5b	6042	4	63	2	3	4	1	1	1	3	4	5	2	1	3	4	6	5	3	1	2	4	7	5	2	2	2	4	7	5	3	2	3
lb5b	5861	1	64	1	1	1	0	0	0	4	4	3	1	1	2	4	4	4	2	4	2	6	5	4	3	4	2	6	6	6	4	4	3
lb5b	5873	4	65	3	3	3	1	2	1	5	4	4	2	3	2	4	4	4	2	4	3	4	5	5	2	4	3	4	5	6	2	4	3
lb5b	5920	6	66	1	1	2	0	0	0	3	3	4	0	0	2	4	4	4	0	0	3	4	4	5	0	1	3	4	4	5	3	2	3
lb5b	5941	3	67	3	2	2	2	0	1	6	4	4	4	3	3	6	4	4	3	3	3	7	5	5	3	3	3	7	6	5	4	3	3
lb5b	5968	5	68	1	2	2	0	0	3	3	4	5	2	0	3	4	4	5	2	0	3	4	4	5	3	0	3	4	3	5	2	0	3
lb5b	6011	1	69	2	3	2	1	2	0	4	4	4	3	3	2	4	4	4	3	4	3	5	4	4	5	4	3	5	5	5	5	5	5
lb5b	6072	3	70	2	2	1	1	0	1	4	4	4	2	2	1	4	4	4	3	0	3	5	4	5	3	2	3	6	4	5	3	2	2
lb5b	6094	5	71	2	1	2	0	0	0	5	4	3	0	2	1	4	4	4	0	3	3	5	4	4	0	2	3	4	5	5	0	2	3
lb5b	6215	6	72	2	3	2	2	3	1	4	4	4	3	4	3	4	6	5	3	4	3	5	7	6	4	4	4	5	7	7	4	4	5
lb5b	6226	5	73	1	1	1	1	0	1	4	3	4	2	0	1	4	4	4	3	0	1	4	4	4	3	0	1	5	4	4	3	0	2
lb5b	6234	4	74	1	1	1	2	1	1	4	4	5	3	4	3	5	5	6	3	4	4	5	6	7	3	4	4	7	6	7	4	4	4
lb5b	6261	1	75	1	1	1	0	0	0	3	3	1	1	0	0	4	4	2	2	2	3	5	4	3	3	2	3	5	4	3	3	3	3
lb5b	6278	2	76	1	1	3	0	0	1	2	3	4	0	0	3	4	4	5	2	2	3	4	5	6	3	2	3	4	5	6	3	2	3
lb5b	6288	3	77	1	2	3	0	1	1	4	4	4	1	2	2	4	6	5	2	3	2	5	6	6	3	3	2	5	7	7	3	3	3
lb5b	6302	4	78	2	2	2	2	1	2	4	4	4	2	2	3	5	5	5	2	3	3	7	5	5	3	3	3	6	5	5	4	3	3
lb5b	6321	2	79	1	2	1	0	0	0	3	3	2	1	2	0	4	4	4	3	3	1	4	4	4	3	5	1	4	4	4	3	5	2
lb5b	6328	4	80	2	2	1	1	2	2	5	4	6	3	3	4	5	5	6	2	4	4	7	6	6	3	4	4	7	7	6	5	5	4
lb5b	6345	6	81	2	2	2	1	2	1	3	5		3	3		4	5		3	2		4	5		2	3		4	4		3	3
lb5b	6423	6	82		2	1		1	0		4	4		3	2		5	4		4	3		6	5		4	3		6	6		4	4
lb5b	6497	2	83	4	4	3	2	2	1	5	4	5	2	1	1	5	4	5	2	2	1	5	4	5	2	2	2	5	4	4	3	2	1
lb5b	6555	2	84	3	2	2	1	0	0	4	4	4	2	0	1	5	4	5	2	0	2	5	4	5	2	0	2	4	4	5	2	2	2
lb5b	6603	1	85	1	2	2	0	0	0	4	4	4	2	3	2	5	4	4	2	4	3	5	5	5	3	4	3	7	5	5	5	5	3
lb5b	6681	2	86	3	2	2	1	0	0	4	4	4	2	2	2	4	5	4	3	2	3	5		4	3		3	5		4	5		3
lb5b	6709	4	87	2	2	1	2	2	0	4	4	4	3	3	2	5	5		3	3		6	5		5	4		7	6		5	4
lb5b	6724	1	88	2	2	2	0	0	1	4	3	4	2	1	2	4	4	5	3	2	4	5	4	5	3	2	4	5	4	5	3	2	4
lb5b	6747	1	89	1	1	1	0	0	0	4	3	3	3	2	2	5	4	4	4	3	4	6	6	5	4	3	5	7	6	5	4	3	5
lb5b	6782	4	90	1		2	1		0	4		4	3		2	4	4	6	3	1	3	5	7	6	3	3	3	5		6	5		2
lb5b	6799	3	91	2	2	3	0	1	0	4	5	5	2	3	2	5	6	4	3	3	2	6	7	6	2	3	3	5	7	5	2	3	3
lb5b	6805	2	92	2	3	2	0	0	0	4	4	4	2	0	3	5	5	4	2	0	3	4	5	4	3	2	3	5	5	4	3	1	5
lb5b	6856	4	93	2	1	2	0	0	1	4	3	5	0	3	3	4	5	6	1	3	3	5	6	7	2	5	5	5		7	1		5
lb5b	6900	2	94	2	1	1	1	0	0	3	3	3	2	0	0	3	3	4	1	0	0	5	3	5	2	0	1	7	4	6	2	0	3
lb5b	6927	3	95	2	3	3	0	2	0	4	5	4	2	2	1	4	5	5	2	3	1	4	6	5	1	3	1	4	7	5	2	3	1
lb5b	6941	1	96	1	1	1	0	0	0	2	3	2	0	2	1	4	4	4	0	1	3	4	4	5	2	3	5	5	5	4	2	3	5
lb5b	6947	4	97	1	2	2	2	1	1	4	4	4	3	2	2	5	5	4	3	2	2	6	6	5	4	2	2	6	6	6	5	2	3
lb5b	6979	1	98	2	2	2	0	1	1	3	4	4	0	2	3	4	4	5	1	2	4	5	4	6	2	3	4	5	4	6	2	3	4
lb5b	7094	5	99	2	2	1	0	2	0	4	5	4	2	3	3	5	6	5	2	3	4	5	6	7	3	4	4	4	6	7	3	4	4
lb5b	7127	6	100	1	2	2	0	3	0	4	6	4	2	3	2	4	6	5	3	3	3	4	6	5	3	4	3	5	7	6	5	5	3
lb5b	7166	6	101	1	1	2	1	1	0	4	4	3	4	3	3	5	4	4	4	3	3	6	5	4	4	3	4	6	7	4	4	3	4
lb5b	7187	1	102	2	2	1	0	0	0	3	3	3	0	2	0	4	4	4	1	3	0	4	4	4	2	3	0	5	4	4	2	3	0
lb5b	7214	2	103	1	1	2	0	0	1	3	2	4	0	0	2	3	2	4	0	0	2	3	2	4	0	0	1	4	3	4	0	0	2
lb5b	7226	2	104	2	3	2	0	2	0	4	4	4	2	3	2	5	4	6	3	3	2	5	4	6	3	4	2	5	4	7	3	4	3
lb5b	7374	6	105	1	2	1	1	1	0	6	5	3	3	3	2	6	6	3	3	3	3	6	6	4	3	2	3	7	6	4	3	3	4
lb5b	7444	6	106	2	3	2	0	1	1	4	4	4	2	3	3	4	5	5	2	3	3	5	7	5	3	3	3	5	7	5	3	3	4
lb5b	7459	4	107	2	2	2	1	0	0	4	4	4	4	3	2	5	5	4	4	3	3	7	6	6	5	4	4	7	6	7	5	4	4
lb5b	7471	6	108	2	2	3	0	1	2	4	4	5	2	3	4	4	5	6	2	3	4	4	5	7	2	3	4	5	6	7	3	3	4
lb5b	7610	4	109	2	1	2	2	0	2	4	2	4	2	1	2	5	3	6	2	0	2	5	3	6	3	0	3	5	4	6	3	0	3
lb11b	7717	2	110	2	3	1	1	1	0	4	4	3	3	1	0	4	4	3	3	2	0	4	4	3	2	1	0	4	4	3	3	1	0
lb11b	7731	2	111	3	3	3	1	2	2	4	4	4	2	3	2	5	4	4	2	3	2	4	4	4	3	3	2	5	5	4	3	3	2
lb11b	7743	5	112	2	3	3	0	1	0	4	4	4	3	2	1	4	4	4	3	2	1	4	4	5	3	2	1	4	4	5	3	3	2
lb11b	7766	1	113	3	4	3	1	1	1	4	4	4	2	2	2	4	5	4	2	2	2	4	5	4	2	2	3	5	5	5	2	2	3
lb11b	7799	2	114	1	2	3	0	1	1	3	4	5	2	2	1	4	3	5	2	2	2	5	4	5	2	3	2	5	4	5	3	5	3
lb11b	7826	2	115	2	3	3	1	0	1	3	4	3	0	2	2	4	4	5	2	0	3	4	4	4	2	1	3	4	4	4	2	0	3
lb11b	7852	2	116	1	1	2	0	0	1	3	3	3	0	0	2	3	3	4	0	0	1	4	4	3	2	1	2	4	4	4	0	0	2
lb11b	7868	5	117	2	3	3	1	3	3	4	4	4	2	2	3	5	5	5	2	3	3	5	7	6	2	3	3	5	7	7	2	4	4
lb11b	7952	4	118	1	1	2	1	0	0	3	3	3	2	1	2	3	4	4	3	3	2	4	4	6	4	4	3	4	4	6	4	5	3
lb11b	8009	5	119	2	1	1	1	0	0	5	4	3	2	0	0	6	4	4	2	0	0	7	4	4	3	1	3	7	5	4	3	2	3
lb11b	8032	3	120	1	2	1	0	0	0	1	3	2	0	2	0	1	4	3	0	2	0	1	4	3	0	3	0	2	4	4	0	3	0
	Hyp45	1	121	1	3	3	0	1	2	2	4	4	2	3	4	3	4	5	3	3	4	3	4	6	3	3	5	4	5	7	3	4	5
	Hyp45	2	121	3	3	3	3	2	1	5	4	4	3	2	2	5	4	4	4	3	3	5	4	5	3	2	3	5	4	6	3	3	3
	Hyp45	3	121	3	3	2	0	2	2	5	4	4	0	2	3	5	4	5	0	3	3	6	5	5	0	2	3	7	5	5	1	3	3
	Hyp45	4	121	3	3	2	2	1	1	6	5	6	3	4	4	6	6	6	3	4	4	7	6	7	3	4	4	7	7	7	4	5	5
	Hyp45	5	121		3	2		2	0		4	2		2	0		5	4		3	1		6	5		3	3		6	5		3	3
	Hyp45	6	121	1	2	3	0	2	2	4	5	5	2	3	3	4	6	5	3	3	3	5	6	7	2	3	2	6	6	7	3	4	4
	E6203	1	124	2	2	2	0	0	0	4	4	4	3	2	2	5	4	4	3	2	2	5	5	5	3	2	3	5	5	5	4	2	3
	E6203	2	124	3	3	3	1	0	1	5	4	4	3	2	2	5	6	4	3	2	2	4	4	4	3	2	3	5	4	4	4	3	3
	E6203	3	124	2	3	2	1	0	1	4	4	4	3	3	2	5	5	5	4	4	2	6	6	6	4	4	3	5	6	5	4	4	3
	E6203	4	124	2	2	1	0	0	1	4	3	4	3	4	3	5	4	4	3	4	3	5	5	5	4	3	5	6	5	5	4	4	4
	E6203	5	124	2	2	1	1	0	0	4	4	3	3	0	2	4	5	4	4	0	3	4	4	4	5	0	3	5	4	5	4	0	3
	E6203	6	124	1	2	2	0	0	0	3	3	4	0	2	0	3	4	4	0	3	0	4	4	4	0	3	0	4	4	4	0	3	0
lb5b NIL	NIL5	1	125	1		1	0		0	3		2	3		0	4		3	3		0	5		3	3		0	5		4	4		0
lb5b NIL	NIL5	2	125	1	1	1	0	0	1	1	3	3	0	2	0	2	4	3	1	2	3	4	4	3	2	2	3	4	5	4	3	2	3
lb5b NIL	NIL5	3	125	1	1	1	0	0	1	1	2	3	0	0	2	3	4	4	0	0	3	3	4	4	0	2	5	3	4	5	0	3	4
lb5b NIL	NIL5	4	125	1	1	1	0	1	0	3	3	3	2	2	0	4	4	4	3	3	1	6	5	4	3	3	3	6	4	4	4	4	3
lb5b NIL	NIL5	5	125	1	1	1	0	1	1	1	2	2	1	2	2	1	3	2	0	3	3	1	4	2	0	3	3	1	4	2	0	3	3
lb5b NIL	NIL5	6	125	1	1	1	0	0	0	1	2	2	1	0	0	2	3	3	2	0	0	4	4	4	2	1	0	3	4	4	3	2	0
lb11b NIL	NIL11	1	126	3	2	1	1	0	0	5	4	4	2	2	2	5	4	4	2	1	2	6	5	4	2	2	3	6	5	5	2	3	3
lb11b NIL	NIL11	2	126	2	1	2	1	1	2	4	3	3	2	0	2	4	3	3	2	0	2	4	4	4	2	1	2	5	4	4	3	0	2
lb11b NIL	NIL11	3	126	2	1	2	0	0	0	3	2	3	0	0	0	3	3	4	0	0	0	3	4	4	0	2	1	4	4	5	0	1	2
lb11b NIL	NIL11	4	126	2	1	3	0	0	0	4	2	4	0	0	1	4	3	5	1	0	1	5	4	5	2	0	2	6	4	6	2	1	2
lb11b NIL	NIL11	5	126	2	1	1	0	0	0	4	4	4	0	2	2	4	4	5	0	2	2	4	4	5	0	2	1	4	5	5	0	2	2
lb11b NIL	NIL11	6	126	2	2	2	0	0	1	4	4	4	0	1	1	4	4	5	0	1	1	4	5	5	0	2	1	5	6	6	0	2	1

## Sheet: p7629r7 - GC-1
			Date:	2010-07-06						2010-07-08						2010-07-10						2010-07-12						2010-07-14						2010-07-16
QTL	Line Name	Flat	Genotype ID	Leaf			Stem			Leaf			Stem			Leaf			Stem			Leaf			Stem			Leaf			Stem			Leaf			Stem
lb11b	3688	6	1	3	1	1	0	0	0	3	2	3	0	0	0	3	3	4	2	2	1	4	4	4	4	2	3	4	4	4	4	2	3	5	4	5	4	2	3
lb11b	3723	4	2	2	2	2	1	0	0	2	3	2	3	0	0	3	2	3	3	0	0	4	3	4	5	0	0	4	2	3	2	0	0	3	3	4	5	0	0
lb11b	3740	6	3	1	1	1	0	0	0	3	2	2	2	0	2	3	2	4	2	0	3	4	3	4	3	0	3	4	3	4	3	2	4	4	5	4	3	2	5
lb11b	3765	2	4	2	2	1	0	0	0	2	2	1	1	0	0	3	3	1	2	2	0	3	4	3	3	3	0	3	4	3	3	3	0	3	4	3	3	3	0
lb11b	3814	6	5	3	3	1	0	0	0	3	4	2	0	2	0			3			0			4			0			4			0			4			0
lb11b	3827	2	6	1	2	1	0	0	0	1	2	3	0	0	1	2	3	4	0	0	1	3	3	4	0	0	2	3	4	4	0	0	3	3	4	4	0	1	2
lb11b	3845	1	7	2	1	1	0	0	0	3	2	2	1	2	1	3	3	3	2	2	3	3	3	4	2	3	4	4	3	4	3	3	4	3	3	4	2	3	4
lb11b	3892	2	8	1	2	1	0	0	0	1	2	2	1	0	2	2	3	3	2	0	2	2	3	3	3	0	3	2	3	3	3	0	2	2	3	3	3	0	2
lb11b	3951	1	9	1	2	3	0	0	0	3	3	2	1	2	2	4	3	3	2	2	3	5	4	4	3	3	3	4	5	4	2	3	3	5	5	4	2	2	3
lb11b	3969	3	10	2	2	3	0	0	0	2	2	3	0	0	2	3	3	3	0	2	4	4	4	4	0	2	4	4	4	4	0	2	5	4	5	5	0	2	5
lb11b	3999	2	11	1	3	3	0	0	0	2	2	3	0	0	0	3	2	3	0	0	0	4	2	3	0	0	0	3	2	3	0	0	0	3	3	2	0	0	0
lb11b	4018	5	12	2	1	1	0	0	0	2	3	2	1	0	1	3	3	3	3	0	2	3	3	4	4	0	3	4	4	5	3	0	3	4	4	5	4	1	2
lb11b	4056	5	13	2	1	1	0	0	0	3	3	2	0	1	0	3	3	3	0	2	0	4	4	4	0	2	0	4	4	4	0	2	0	3	4	4	0	2	0
lb11b	4106	2	14	1	1	1	0	0	0	1	2	1	0	2	1	1	3	2	0	3	0	1	3	2	0	3	0	1	3	2	0	4	0	1	3	2	0	4	0
lb11b	4182	3	15	2	2	1	0	1	2	3	3	3	3	2	3	4	3	3	3	2	3	4	4	4	3	3	4	4	4	4	3	3	4	4	4	4	4	3	3
lb11b	4228	6	16	1	1	1	0	0	0	2	1	2	0	0	0	2	1	3	0	0	0	3	2	3	0	0	0	2	1	2	0	0	0	1	1	2	0	0	1
lb11b	4257	1	17	2	1	1	0	1	0	3	2	2	2	3	1	4	3	3	3	4	3	4	4	4	3	4	3	4	4	4	3	4	3	4	4	4	2	3	3
lb11b	4265	5	18	1	2	2	0	0	0	2	3	3	2	1	2	3	4	4	3	3	3	4	4	5	3	3	3	4	4	5	3	4	3	5	5	6	3	5	3
lb11b	4290	1	19	1	1	1	0	0	0	2	2	3	0	0	2	3	3	3	2	0	3	4	4	4	3	0	3	4	3	3	2	0	3	4	4	3	2	0	5
lb11b	4305	4	20	3	2	3	0	0	0	3	3	3	2	3	0	3	3	3	2	2	0	4	4	4	2	3	0	4	4	3	3	3	0	4	4	3	2	2	0
lb11b	4442	3	21	2	1	3	0	0	1	3	3	3	2	2	2		3	3		4	3		4	4		4	3		4	5		3	4		5	6		4	4
lb11b	4498	1	22	2	3	1	0	0	0	2	3	3	3	2	0	3	3	3	4	2	1	4	4	4	4	3	2	4	4	3	4	2	3	4	5	4	4	2	3
lb11b	4558	2	23	2	2	1	0	1	0	3	3	2	0	2	0	3	3	3	0	2	0	3	4	3	1	3	1	4	4	4	1	3	2	4	4	4	1	3	1
lb11b	4659	3	24	1	2	2	0	0	0	3	2	3	3	3	1	3	3	3	3	3	2	5	4	5	4	3	3	5	4	5	3	3	3	6	4	6	4	3	3
lb11b	4718	3	25	1		2	0		0	1		3	0		0	2		3	0		0	3		4	1		0	3		4	0		0	4		4	2		0
lb11b	4759	6	26	3	2	1	0	0	0	4	2	2	0	1	0		3	2		2	0		4	3		3	0		3	2		3	2		4	3		3	0
lb11b	4794	3	27	2	2	2	0	0	0	2	3	3	0	0	2	3	3	4	0	2	3	3	4	4	0	3	4	3	4	5	0	2	3	2	4	4	0	2	3
lb11b	4802	4	28	3	1	1	1	0	0	3	2	2	3	0	0	4	3	2	5	0	1	5	3	2	5	0	1	4	4	3	5	0	3	4	4	3	5	0	5
lb11b	4861	1	29	1	2	1	0	0	0	2	2	1	0	1	0	3	3	1	1	2	0	3	3	2	3	2	1	3	4	1	3	2	0	3	3	2	3	3	0
lb11b	4877	6	30	2	3	1	0	0	0	4	4	2	0	2	2	4	5	3	2	3	4	5	5	4	2	4	4	6	6	4	2	4	4	7	7	4	3	5	4
lb11b	4897	4	31	2	2		1	0		2	3		2	0		2	3		2	0		2	2		3	0		2	2		3	0		2	3		5	0
lb11b	4922	2	32	2	1	3	0	0	0	2	3	3	0	1	0	3	4	3	0	2	0	4	5	4	2	3	3	4	5	4	0	3	3	4	5	4	2	3	3
lb11b	4925	1	33	1	1	1	0	0	0	3	2	2	1	0	0	4	4	3	3	1	1	4	5	3	4	2	2	4	5	3	4	2	3	4	5	3	4	2	3
lb11b	4940	4	34	2	1	2	0	0	0	3	2	3	0	0	2	3	2	3	0	0	2	3	2	3	0	0	3	3	2	3	0	0	2	3	1	3	0	0	2
lb11b	4945	1	35	1	1	2	0	0	0	3	2	3	1	0	2	3	2	3	2	0	2	4	3	4	2	0	2	4	3	4	3	0	3	4	4	5	2	0	3
lb11b	4961	2	36	3	1	1	0	0	0	2	1	1	0	0	0	2	2	2	0	0	0	3	2	2	0	0	0	2	2	2	0	0	0	3	2	2	2	0	0
lb11b	4969	1	37	1	1	1	0	0	0	1	2	2	0	1	0	1	2	3	2	2	0	2	3	3	3	4	0	4	3	4	3	4	0	4	4	5	2	3	0
lb11b	4993	3	38	2	1	1	0	0	0	2	2	3	0	1	2	3	3	3	0	2	2	4	4	4	2	4	3	4	4	3	2	3	2	4	4	4	2	3	2
lb11b	5010	2	39	2	1	1	0	0	0	3	2	2	0	0	0	3	2	3	0	0	1	4	3	4	0	0	0	4	3	4	2	0	0	4	3	4	2	0	0
lb11b	5015	1	40	2	2	1	0	0	0	3	3	2	1	1	0	4	3	3	2	3	0	4	4	4	2	3	1	5	4	4	2	3	0	4	5	4	2	3	0
lb11b	5055	5	41	1	2	2	1	0	1	2	3	2	1	0	2	3	3	3	3	0	3	5	4	4	2	1	3	4	4	4	3	1	3	5	5	4	2	1	4
lb11b	5103	5	42	1	1	2	1	0	0	2	3	2	3	1	0	3	3	3	4	3	0	4	4	4	5	3	0	4	4	4	4	5	0	4	4	4	5	5	0
lb11b	5162	5	43	2	1	1	1	0	0	3	3	2	2	1	1	4	3	2	3	2	2	4	4	3	4	3	3	5	4	4	3	4	3	5	6	4	3	5	3
lb11b	5186	4	44	3	3	2	0	0	0	3	3	2	3	2	3	3	3	3	3	3	2	4	4	3	3	2	2	3	4	3	3	2	2	4	4	4	3	2	2
lb11b	5224	3	45		1	1		0	0		2	2		0	0	3	3	2		2	1		4	3		2	2		4	2		3	2		5	4		4	5
lb11b	5245	1	46	1	1	1	0	0	0	2	1	2	0	0	0	3	2	3	0	0	0	4	2	3	2	0	1	4	2	3	2	0	0	4	3	3	2	0	0
lb11b	5285	3	47	1	2	2	0	0	0	2	2	3	1	1	2	3	3	4	2	3	3	4	4	5	3	4	4	4	4	5	3	4	3	4	4	5	3	4	3
lb11b	5339	5	48	1	1	2	0	0	0	3	2	2	1	1	1	4	3	3	2	3	2	5	4	4	2	3	2	4	4	4	2	3	2	4	4	4	2	3	2
lb11b	5362	3	49	1	1	1	0	0	0	2	3	3	1	2	0	3	4	4	3	3	3	4	4	4	4	5	5	4	5	4	3	5	5	5	5	5	5	5	5
lb11b	5385	4	50	1	1	1	0	0	0	1	2	2	0	0	0	1	2	2	0	0	0	1	3	2	0	0	0	1	3	3	0	0	0	1	3	3	0	2	0
lb11b	5422	4	51	2	1	2	0	0	0	2	1	2	1	3	1	3	2	2	2	3	2	3	3	3	2	3	3	3	3	3	2	5	3	2	2	3	2	3	3
lb5b	5455	2	52	2	1	1	0	0	0	3	1	2	2	0	0	3	1	3	2	0	0	3	2	4	2	1	0	4	2	4	2	2	0	3	2	4	2	3	0
lb5b	5470	5	53	2	3	2	0	2	0	3	3	3	2	3	2	4	4	3	3	2	2	3	4	4	2	3	2	3	4	3	3	5	2	4	5	4	3	2	2
lb5b	5516	4	54	1	1	1	0	0	0	2	1	1	0	0	1	2	2	2	0	0	2	3	2	2	0	0	3	2	3	2	0	0	4	2	3	2	2	0	3
lb5b	5553	5	55	1	1	2	0	0	0	2	3	2	0	2	2	3	4	4	0	2	3	4	4	4	0	4	4	4	4	4	0	3	4	5	6	5	2	4	5
lb5b	5592	5	56	1	1	2	0	0	1	2	2	3	1	2	3	2	3	3	4	3	4	3	4	4	4	3	4	3	4	5	4	3	4	4	5	7	4	3	5
lb5b	5605	3	57	2	1	1	0	0	0	3	1	2	2	0	2	3	2	3	3	0	4	4	3	4	3	0	4	4	2	3	3	0	4	4	2	2	3	0	5
lb5b	5616	5	58	1	1		0	0		1	2		1	1		3	3		3	3		4	3		4	4		4	3		3	4		4	4		3	4
lb5b	5705	2	59	1	1	1	0	0	0	1	2	2	0	0	0	1	3	2	0	0	0	1	4	3	0	1	0	2	3	3	0	0	0	2	4	3	0	0	0
lb5b	5722	4	60	2	2	2	0	0	0	2	2	2	0	0	0	3	2	3	0	0	1	3	3	3	0	0	1	2	2	3	0	0	2	3	2	4	0	0	2
lb5b	5726	4	61	1	1	1	0	0	0	1	2	2	1	0	0	2	2	2	2	0	0	2	3	3	2	0	0	3	2	3	2	0	0	4	3	2	2	0	1
lb5b	5771	1	62	2	1	2	0	0	0	3	2	3	1	0	0	3	3	3	1	0	0	3	3	4	2	0	0	3	2	4	0	0	0	4	2	3	2	0	0
lb5b	6042	3	63	1	1	1	0	0	0	3	2	2	1	0	0	4	3	3	1	1	2	4	4	4	1	2	2	4	4	4	1	2	2	4	4	4	1	2	2
lb5b	5861	5	64	1	1	1	0	0	0	2	2	2	2	2	2	3	3	3	3	4	4	4	3	4	3	4	4	4	3	4	3	4	3	4	4	4	3	4	4
lb5b	5873	4	65	2	1	2	0	0	0	2	3	2	2	0	2	3	3	3	2	0	2	3	4	4	3	2	2	3	3	3	2	2	2	3	2	3	2	2	2
lb5b	5920	2	66	3	2	1	0	0	0	2	3	2	0	1	1	3	3	2	0	2	2	3	4	3	1	2	5	3	4	3	0	3	3	3	4	3	1	2	2
lb5b	5941	1	67	1	1	2	0	0	0	2	3	3	2	2	3	3	3	4	4	4	3	4	4	5	4	4	3	4	4	4	4	4	3	4	4	4	5	5	5
lb5b	5968	1	68	1	1	1	0	0	0	2	1	1	0	2	0	2	2	3	0	3	0	3	3	3	2	4	0	2	3	3	0	3	0	3	3	3	0	3	0
lb5b	6011	6	69	1	2	1	0	0	0	2	2	2	2	0	0	3	3	3	4	0	0	4	3	3	4	0	0	4	2	2	4	0	0	4	3	4	5	0	0
lb5b	6072	4	70	2	1	1	0	0	0	3	1	2	0	0	0	3	3	3	1	0	0	4	3	3	2	0	0	4	2	3	2	0	1	4	3	4	2	1	1
lb5b	6094	3	71	1	1	2	0	0	0	2	3	2	2	2	1	3	3	3	3	4	3	4	4	4	4	4	3	4	5	4	4	4	3	4	4	4	4	4	3
lb5b	6215	6	72	2	1	1	0	0	0	3	2	1	0	1	0	3	4	2	1	2	0	4	4	3	0	3	0	4	4	3	0	3	2	3	4	4	1	2	2
lb5b	6226	1	73	1	1	1	0	0	0	2	2	1	0	1	0	3	2		4	0		4	3		4	1		4	4		5	0		4	4		5	2
lb5b	6234	4	74	2	1	1	0	0	0	2	1	2	0	1	1	3	2	2	0	3	1	3	3	2	2	4	3	3	3	2	2	3	3	3	4	2	2	4	3
lb5b	6261	5	75	1	1	2	0	1	0	1	2	3	0	3	3	2	4	3	0	4	3	3	4	4	0	4	5	3	5	4	0	5	5	4	5	5	0	5	5
lb5b	6278	2	76	2	1	1	0	0	0	3	2	1	0	0	1	3	3	2	0	1	1	4	4	3	2	3	3	4	4	4	3	3	3	4	4	4	2	2	4
lb5b	6288	5	77	2	2	1	0	0	1	2	2	3	3	3	3	4	3	3	3	2	3	4	4	4	4	3	3	3	3	4	5	2	3	5	5	4	5	3	3
lb5b	6302	2	78	1	1	1	0	0	0	2	1	2	0	0	1	3	2	3	2	1	3	3	2	3	1	0	3	3	2	2	1	0	2	3	2	3	1	0	2
lb5b	6321	3	79	2	1	1	1	0	0	3	2	1	3	2	1	3	3	2	3	3	0	4	4	3	4	4	2	4	4	3	4	4	2	4	4	3	3	5	2
lb5b	6328	2	80	2	2	3	0	0	0	1	2	3	0	0	0	1	3	3	0	0	0	1	3	4	0	0	0	1	3	3	0	0	0	1	3	3	0	0	0
lb5b	6345	1	81	1	1	1	0	0	0	2	3	2	0	2	2	3	3	3	0	2	3	3	4	3	0	2	3	3	3	4	1	2	3	3	4	4	0	3	3
lb5b	6423	6	82	1	1	1	0	0	0	3	3	1	2	0	0	3	3	1	2	0	0	4	3	2	3	1	0	4	4	2	3	1	0	5	3	2	3	2	0
lb5b	6497	3	83	1	1	1	0	0	0	2	2	3	0	0	0	2	3	3	1	0	1	3	4	4	2	0	1	3	3	4	2	0	1	4	4	4	1	0	2
lb5b	6555	4	84	1	1	1	0	1	0	1	2	2	0	0	1	1	2	2	0	0	0	2	3	3	1	1	2	2	3	4	1	0	1	4	4	3	0	2	2
lb5b	6603	6	85	1	2	1	0	0	0	1	3	2	0	0	0	3	3	2	2	0	0	3	4	2	3	0	0	4	4	3	3	0	0	3	4	3	2	0	0
lb5b	6681	6	86	1	1	1	0	0	0	2	2	3	0	0	0	4	3	3	0	2	0	4	4	4	0	2	0	4	3	4	0	2	0	4	4	3	1	2	2
lb5b	6709	5	87	1	1	2	0	0	0	2	2	2	0	0	1	2	2	3	0	0	3	2	3	3	1	0	3	2	2	4	0	0	4	2	3	4	1	0	4
lb5b	6724	1	88	2	1	2	0	0	0	3	2	3	2	3	2	4	4	3	2	3	2	4	4	4	3	4	3	3	4	3	3	4	3	4	4	4	5	4	3
lb5b	6747	5	89	2	1	1	0	0	0	3	3	3	2	1	2	3	4	4	2	2	3	4	5	5	3	2	3	5	5	5	2	2	3	4	5	6	3	2	3
lb5b	6782	2	90	1	1	1	0	0	0	2	2	1	0	0	0	2	2	1	0	3	1	2	2	2	0	3	0	2	2	2	0	3	0	2	2	2	0	3	0
lb5b	6799	6	91	1	1	1	0	0	0	2	2	1	0	0	0	3	3	3	0	2	0	4	4	3	0	2	2	4	5	4	2	2	3	4	5	4	2	2	5
lb5b	6805	3	92	1	1	1	0	0	0	3	2	2	0	1	3	4	4	3	0	1	2	4	5	4	1	2	2	5	5	4	2	1	3	5	5	5	1	2	2
lb5b	6856	3	93	1	1	1	0	1	0	2	3	2	3	1	2	3	3	3	4	2	2	4	4	4	4	3	2	6	5	4	5	3	3	7	5	4	5	3	2
lb5b	6900	6	94	1	1	2	0	1	0	1	1	2	0	0	0	1	1	3	0	0	0	2	2	3	0	0	0	1	1	3	0	0	0	1	1	2	0	0	0
lb5b	6927	1	95	1	1	1	0	0	0	1	1	1	0	0	0	1	2	1	0	0	0	1	3	2	2	1	0	1	2	2	0	2	0	1	2	2	0	2	0
lb5b	6941	5	96	2	3	1	0	0	0	3	3	2	2	2	2	4	3	3	3	2	2	4	4	4	3	2	2	4	3	4	3	2	0	4	4	4	4	1	2
lb5b	6947	4	97	2	2	2	0	0	0	2	2	3	0	1	1	3	3	2	0	2	2	3	3	3	0	2	2	2	3	3	0	2	2	2	3	4	0	2	3
lb5b	6979	2	98	3	2		1	0		3	2		2	0		3	2		2	0		4	3		2	0		4	3		3	0		4	3		2	0
lb5b	7094	4	99	2	1	2	0	0	0	3	2	2	2	0	0	4	2	3	1	0	0	4	3	3	2	0	0	4	3	3	2	0	0	4	3	4	2	0	0
lb5b	7127	6	100	1	1	1	0	0	0	2	2	3	2	0	2	3	2	3	3	0	3	4	3	3	2	0	3	4	4	4	3	0	3	4	3	4	2	0	3
lb5b	7166	3	101	1	1	1	0	0	0	3	2	2	2	1	3	3	3	3	2	2	4	4	3	3	3	2	4	4	3	4	3	2	4	4	3	4	3	2	4
lb5b	7187	2	102	2	3	1	0	0	0	2	2	2	0	0	0	3	3	2	0	0	0	3	2	3	0	0	0	2	2	2	0	0	0	2	2	3	0	0	0
lb5b	7214	1	103	1	1	1	0	0	0	1	2	1	0	0	0	1	2	1	0	0	0	1	2	2	0	0	0	2	2	1	0	0	0	2	2	1	1	0	0
lb5b	7226	3	104	1	1	2	0	1	1	1	1	3	1	2	2	3	3	4	3	4	3	4	3	5	5	4	3	5	4	5	5	5	3	4	4	5	5	5	3
lb5b	7374	2	105	2	3	2	0	1	0	2	3	2	2	2	0	3	4	3	3	2	1	3	4	4	5	3	2	4	4	4	5	3	2	5	4	4	5	3	2
lb5b	7444	1	106	1	1	1	0	0	0	3	2	2	1	0	1	4	4	3	3	0	2	4	4	3	3	2	3	4	4	4	3	2	5	4	4	5	3	3	5
lb5b	7459	6	107	2	1	1	0	0	0	2	3	1	0	0	0	3	3	3	1	2	1	4	3	4	2	2	1	4	3	3	0	0	0	4	4	3	1	0	1
lb5b	7471	5	108	1	1	1	0	0	0	3	3	2	2	1	2	4	4	3	2	2	2	4	4	3	2	2	3	4	4	3	2	3	3	4	6	4	3	3	4
lb5b	7610	4	109	1	2	2	0	1	0	2	2	3	2	3	0	3	2	3	3	3	0	3	3	3	3	4	2	3	3	4	3	4	1	3	2	3	3	4	0
lb11b	7717	5	110	2	2	2	0	0	0	3	4	3	2	2	0	4	4	3	2	3	0	4	4	4	2	3	0	4	5	4	2	3	0	4	5	3	2	3	0
lb11b	7731	6	111	2	1	1	0	0	0	3	3	1	0	0	0	4	3	3	0	0	0	2	3	3	0	0	0	2	3	3	0	0	0	2	2	3	0	0	0
lb11b	7743	6	112	1	1	1	0	0	0	1	2	2	0	0	0	2	3	3	0	0	0	4	3	4	2	1	0	3	3	3	2	1	0	3	3	3	2	2	0
lb11b	7766	6	113	2	1	1	0	0	0	2	2	2	0	0	0	3	3	3	0	0	0	4	4	4	0	2	0	3	3	4	0	1	25	4	4	4	0	1	2
lb11b	7799	4	114	1	1	3	0	0	0	2	2	3	0	0	0	3	2	3	2	0	0	3	3	3	3	0	0	4	2	3	3	0	0	3	2	3	3	0	0
lb11b	7826	6	115	1	1	1	0	0	0	1	2	1	0	0	0	2	2	2	0	0	0	3	3	2	0	0	0	3	3	2	0	0	0	2	2	3	0	1	0
lb11b	7852	5	116	1	1	1	0	0	0	2	2	1	0	0	0	2	2	2	0	0	1	3	3	3	4	0	2	3	2	3	4	0	2	4	2	3	4	0	2
lb11b	7868	2	117	3	2	2	0	0	0	3	2	2	1	0	2	3	2	3	0	0	2	4	3	3	0	0	3	3	3	2	2	0	3	3	3	3	2	0	3
lb11b	7952	3	118	1	1	2	0	0	0	2	2	3	1	3	1	3	3	3	2	4	5	4	4	4	3	4	2	4	4	4	3	4	3	5	4	5	3	4	2
lb11b	8009	6	119	2	1		0	0		3	2		0	0		3	3		0	0		4	3		0	0		3	3		0	0		4	4		0	0
lb11b	8032	4	120	2	1	1	0	0	0	2	2	1	1	0	0	2	2	2	0	0	0	3	3	3	0	0	0	3	3	3	0	0	0	3	3	3	0	0	0
	Hyp45	1	121	3	3	2	2	2	1	4	3	3	4	3	2	4	3	4	4	3	3	5	4	4	4	3	4	5	4	5	4	3	3	5	4	5	5	4	4
	Hyp45	2	121	1	2	2	0	0	0	2	2	2	0	0	0	3	3	2	0	1	0	3	3	3	0	1	0	4	3	3	0	1	0	4	3	4	0	1	0
	Hyp45	3	121	1	1	2	0	0	1	1	2	2	0	0	3	1	2	3	0	0	4	1	3	4	0	1	5	1	3	4	0	0	4	1	3	4	0	0	4
	Hyp45	4	121	1	2	2	1	0	0	2	3	2	2	0	0	3	3	3	2	0	0	4	3	3	2	0	0	4	3	4	2	0	0	4	3	3	2	0	0
	Hyp45	5	121	1	1	1	0	0	0	3	2	2	0	0	3	3	3	3	2	1	3	3	4	4	2	2	4	2	3	4	2	1	4	3	4	4	2	3	5
	Hyp45	6	121	2	1	2	0	0	1	3	3	2	1	2	3	3	4	3	3	2	3	4	4	4	4	3	3	4	4	4	3	2	3	4	4	4	4	2	3
	E6203	1	124	1	1	1	0	0	0	2	3	3	1	1	1	3	3	3	1	2	3	4	4	4	2	3	4	4	4	4	2	2	4	4	4	4	1	3	4
	E6203	2	124	1	1	1	0	0	0	1	2	2	0	2	0	1	3	3	2	3	0	2	3	2	3	4	1	3	4	4	3	3	0	4	4	4	3	3	2
	E6203	3	124	1	1	1	0	0	0	3	3	3	2	3	1	4	4	4	3	3	3	4	5	4	3	3	3	5	5	4	3	3	4	5	4	4	2	3	3
	E6203	4	124	2	2	1	0	0	0	2	3	3	0	0	0	2	3	3	2	0	0	4	3	4	2	2	0	4	3	3	2	0	0	4	4	4	2	0	0
	E6203	5	124	1	2	2	0	0	0	3	3	4	1	2	2	3	4	4	0	2	2	4	5	4	0	2	3	4	4	5	0	1	2	4	5	5	0	2	3
	E6203	6	124	1	2	1	0	0	0	1	2	2	0	1	0	3	3	3	0	3	0	4	4	3	0	3	0	4	4	4	3	0	0	4	4	3	0	3	1
lb5b NIL	NIL5	1	125	1	2	1	0	2	0	1	3	2	0	3	0	1	4	2	0	4	0	2	4	3	0	4	0	3	4	2	0	3	0	4	3	3	0	3	0
lb5b NIL	NIL5	2	125	1	1		0	0		1	1		0	0		2	1		0	0		2	1		2	0		2	1		3	0		3	1		3	0
lb5b NIL	NIL5	3	125	2	1	1	0	0	0	3	2	2	4	2	0	4	3	3	4	4	2	4	4	3	4	4	3	5	5	4	5	5	4	5	5	4	5	5	5
lb5b NIL	NIL5	4	125	1	1	1	0	0	0	2	2	2	0	1	0	2	2	2	1	2	0	2	3	2	2	3	2	3	2	3	2	2	1	3	2	3	3	3	2
lb5b NIL	NIL5	5	125	1	1	1	0	0	0	2	1	1	2	2	0	3	3	1	3	4	0	4	3	2	5	5	0	5	4	2	5	4	0	4	4	2	5	5	0
lb5b NIL	NIL5	6	125	1	1	1	0	0	0	1	1	1	0	0	0	2	2	1	0	0	0	2	2	2	0	0	0	2	2	2	0	0	0	2	2	2	0	2	0
lb11b NIL	NIL11	1	126	1	1	1	1	0	0	2	2	2	2	0	0	3	3	3	2	0	0	4	3	3	3	0	0	3	3	4	3	0	1	4	4	4	5	0	2
lb11b NIL	NIL11	2	126	1	1	1	0	0	1	2	1	1	1	0	3	2	2	3	2	0	3	2	2	3	2	0	4	2	3	4	1	0	4	2	3	3	3	0	5
lb11b NIL	NIL11	3	126	1	1	1	0	0	0	1	2	1	0	0	0	2	3	1	0	0	0	2	3	2	0	1	0	3	4	2	0	0	0	3	4	2	0	1	1
lb11b NIL	NIL11	4	126	1	2	1	0	0	0	1	2	1	0	0	0	1	2	2	0	2	2	1	3	3	0	3	2	2	3	4	0	3	3	2	4	4	0	3	3
lb11b NIL	NIL11	5	126	1	1		0	0		2	2		0	0		3	3		2	0		4	4		2	1		5	5		2	1		5	5		3	2
lb11b NIL	NIL11	6	126	1	1	1	0	0	0	1	1	2	0	0	1	2	1	3	0	0	0	3	2	3	0	0	1	3	2	3	0	0	2	2	2	4	0	0	2

## Sheet: p7629r8 - GC-2
			Date:	2010-07-06						2010-07-08						2010-07-10						2010-07-12						2010-07-14						2010-07-16
QTL	Line Name	Flat	Genotype ID	Leaf			Stem			Leaf			Stem			Leaf			Stem			Leaf			Stem			Leaf			Stem			Leaf			Stem
lb11b	3688	4	1	1	2	2	0	0	0	2	3	3	0	0	2	3	3	3	2	3	3	4	4	4	3	4	4	4	4	4	4	4	5	3	4	4	3	4	3
lb11b	3723	2	2	1	1	1	0	0	0	2	2	1	0	0	0	3	3	3	3	0	0	3	3	3	3	0	0	4	3	3	3	0	0	4	4	2	4	0	0
lb11b	3740	3	3	2	2	2	0	0	1	3	3	3	1	0	2	3	4	4	3	0	2	3	4	4	3	0	3	4	4	4	2	0	3	3	4	5	2	0	3
lb11b	3765	1	4	2	2	1	0	0	0	3	3	2	0	0	0	3	3	2	3	2	0	4	4	4	4	2	0	4	4	4	4	2	1	4	4	3	4	2	2
lb11b	3814	3	5	2	2	1	0	0	0	2	2	2	0	0	1	2	3	3	0	0	2	4	4	4	0	0	3	2	3	3	0	0	2	3	4	3	0	0	3
lb11b	3827	3	6	1	1	2	0	0	0	2	3	3	0	1	0	3	3	3	2	3	0	4	4	4	2	3	1	4	3	4	5	3	0	4	4	4	2	3	1
lb11b	3845	1	7	1	1	2	0	0	1	2	3	3	0	2	2	3	3	3	0	2	3	3	4	4	0	3	4	3	4	4	0	2	3	4	4	4	1	3	3
lb11b	3892	1	8	1	1	1	0	0	0	2	3	1	0	0	0	3	3	1	0	0	0	3	4	2	0	0	0	3	4	2	1	0	0	3	4	3	2	0	0
lb11b	3951	2	9	3	2	1	0	0	0	3	4	3	0	0	1	4	4	5	3	2	2	4	6	6	3	3	2	5	6	7	3	3	2	5	6	7	3	4	2
lb11b	3969	1	10	1	1	1	0	0	0	1	1	2	1	0	0	3	3	3	4	0	1	4	3	3	4	0	2	5	3	3	5	0	3	5	3	3	5	2	5
lb11b	3999	4	11	2	1	2	0	0	0	2	3	3	2	1	0	3	3	3	3	3	2	4	4	4	3	2	3	4	4	4	4	3	2	4	5	4	4	3	2
lb11b	4018	5	12	1	2	2	0	0	0	2	2	3	0	0	0	2	3	3	0	0	1	3	3	3	0	0	2	2	3	4	0	0	4	2	3	3	0	0	4
lb11b	4056	3	13	1	2	2	0	0	0	1	2	1	2	0	0	2	3	1	2	0	0	3	4	2	3	2	0	4	4	2	3	2	0	4	4	2	3	2	0
lb11b	4106	1	14	2	1	1	0	0	0	2	3	1	0	2	1	3	2	2	2	4	3	3	3	3	2	4	4	4	4	3	2	5	5	3	3	3	3	4	5
lb11b	4182	6	15	1	1	2	0	0	0	2	3	3	0	0	1	3	3	4	3	3	2	4	4	4	4	4	3	5	4	4	4	4	3	5	5	6	4	5	3
lb11b	4228	4	16	1	1	1	0	0	0	2	1	3	1	0	2	2	2	3	4	2	4	1	2	3	4	2	3	2	2	4	4	2	3	4	2	4	4	2	4
lb11b	4257	2	17	1	2	2	0	0	0	3	2	2	0	2	0	3	3	3	3	2	0	4	3	3	3	3	0	4	4	3	3	3	0	4	4	3	2	2	0
lb11b	4265	4	18	1	2		0	0		2	3		0	0		3	4		0	1		3	4		0	2		3	4		2	3		4	4		2	2
lb11b	4290	5	19	1	1	1	0	0	0	1	1	2	0	0	0	1	2	3	0	0	0	2	2	3	0	0	2	1	2	3	0	0	2	2	3	2	0	0	2
lb11b	4305	3	20	2	1	2	0	0	0	3	2	3	0	0	0	3	3	3	0	0	0	3	3	4	0	0	0	4	3	4	0	0	0	2	2	3	0	0	0
lb11b	4442	1	21	1	2	3	0	0	0	2	3	3	2	0	1	3	3	4	2	0	3	4	4	5	4	2	3	5	4	5	3	2	3	5	5	4	5	3	4
lb11b	4498	1	22	1	1	1	0	0	0	2	2	2	0	0	0	3	2	2	2	0	0	4	3	3	2	0	0	4	4	2	2	0	0	4	4	3	4	1	1
lb11b	4558	4	23		1	2		0	0		3	2	0	1	0		3	3		3	0		4	3		3	0		5	3		5	0		6	4		4	3
lb11b	4659	6	24	1	1	1	0	0	0	3	2	3	0	3	2	3	3	3	2	3	2	4	3	4	2	4	2	4	3	3	3	4	2	4	2	3	3	4	3
lb11b	4718	2	25	1	1	1	0	0	0	3	3	3	1	1	0	4	4	3	5	3	3	4	5	4	4	3	3	4	5	5	5	3	5	5	7	6	5	4	5
lb11b	4759	1	26	2	1	2	1	0	0	3	3	2	2	0	2	4	3	3	3	0	3	5	4	4	3	0	3	4	3	4	2	0	2	5	3	4	3	0	4
lb11b	4794	3	27	2	2	1	0	0	0	3	2	1	0	0	0	3	3	2	1	0	0	4	3	3	1	0	0	4	3	3	1	0	0	4	3	3	1	0	0
lb11b	4802	4	28	2	2	2	0	0	0	3	3	3	0	0	2	4	3	4	3	4	3	5	4	5	3	4	3	5	5	6	5	4	5	6	5	7	5	5	4
lb11b	4861	4	29	1	1	1	0	0	0	1	2	2	0	0	0	2	3	3	0	0	0	2	3	3	0	1	0	2	4	4	0	1	1	3	4	4	2	0	1
lb11b	4877	5	30	2	3	2	0	0	0	3	3	2	0	0	0	3	3	3	0	0	0	3	2	3	0	0	0	3	3	2	0	0	0	2	2	3	0	0	0
lb11b	4897	1	31	3	2	2	0	0	0	3	3	3	0	2	1	3	3	4	0	3	1	4	4	5	0	3	3	4	4	5	0	2	1	3	4	5	1	3	3
lb11b	4922	6	32	1	1	1	0	0	0	2	2	1	0	1	1	3	3	3	2	3	1	3	4	4	3	4	4	4	5	4	3	4	4	5	5	5	3	4	4
lb11b	4925	2	33	2	1	1	0	0	0	3	2	1	0	0	0	3	3	2	0	0	0	3	4	4	0	2	0	4	4	4	0	1	1	3	4	6	0	1	2
lb11b	4940	1	34	1	1	2	0	0	0	2	2	3	0	0	1	2	3	3	0	1	2	3	4	4	0	0	3	3	4	3	0	0	3	2	3	3	0	0	3
lb11b	4945	6	35	1	1	1	0	0	0	3	3	3	0	1	1	3	4	3	1	1	2	4	5	4	2	1	2	4	4	4	2	1	2	5	4	4	2	2	2
lb11b	4961	4	36	1	1	2	0	0	0	2	2	3	0	1	0	3	3	3	1	2	2	4	3	3	2	2	3		4	4		4	4		4	5		4	4
lb11b	4969	5	37	1	1	1	0	0	0	2	1	3	0	0	1	3	1	3	0	0	1	3	1	3	0	0	2	3	1	3	0	0	2	3	1	2	0	0	3
lb11b	4993	2	38	1	2	2	0	0	0	3	3	3	2	0	1	3	3	3	3	0	2	4	4	4	3	2	2	4	4	4	5	2	5	4	4	5	5	2	3
lb11b	5010	3	39	2	1		0	0		2	2		0	0		3	3		0	1		3	3		1	2		2	3		0	2		2	3		0	1
lb11b	5015	4	40	1	1	1	0	0	0	1	2	2	0	0	0	2	3	2	0	3	0	2	3	3	0	3	0	2	4	3	1	3	0	2	4	3	1	3	0
lb11b	5055	5	41	3	2		0	1		3	3		2	4		4	3		2	3		4	5		3	3		4	5		3	5		4	5		2	5
lb11b	5103	5	42	2	2	3	0	0	0	2	3	3	0	0	2	3	3	3	0	2	2	4	3	3	0	2	2	4	3	4	0	2	2	4	3	4	0	0	2
lb11b	5162	3	43	2	2	2	0	0	0	3	3	3	0	0	0	4	3	3	2	0	0	4	3	3	2	0	0	4	3	3	3	0	0	4	2	3	5	0	0
lb11b	5186	6	44		2	1		0	0		2	2		2	0		4	3		4	2		4	4		4	3		5	4		4	3		4	4		4	1
lb11b	5224	3	45	1	1	1	0	0	0	1	1	3	0	0	0	2	1	2	2	0	0	3	2	3	3	1	0	3	3	3	3	1	0	4	2	3	5	1	0
lb11b	5245	5	46	2	1	3	0	0	0	3	3	3	0	1	0	3	3	3	0	2	0	4	4	3	0	3	0	4	4	3	1	3	0	5	4	3	0	4	0
lb11b	5285	2	47	1	1		0	0		2	2		0	1		3	3		2	3		4	4		3	4		5	4		5	5		7	5		5	5
lb11b	5339	5	48	2	2	1	0	0	0	3	3	2	2	0	0	4	3	3	2	0	0	4	4	3	5	0	0	4	4	3	5	0	0	5	3	3	5	0	0
lb11b	5362	2	49	1	3	2	0	0	0	3	3	2	0	3	0	3	4	3	2	3	3	5	5	4	5	5	4	6	5	4	5	5	4	6	5	4	5	5	5
lb11b	5385	5	50	1	1	1	0	0	0	3	2	3	0	2	0	3	2	3	0	3	1	3	2	3	2	4	0	4	2	3	3	4	0	4	2	3	5	4	0
lb11b	5422	6	51	1	1	1	0	0	0	2	3	3	2	2	1	3	3	3	4	3	2	3	4	4	4	3	3	4	5	4	4	3	2	4	5	4	5	4	3
lb5b	5455	2	52	1	1	2	0	0	0	3	3	3	2	1	1	4	4	4	3	2	3	5	5	4	2	3	4	5	5	4	4	5	4	6	7	5	2	5	5
lb5b	5470	5	53	2	1	1	0	0	0	3	3	2	1	0	0	4	3	3	2	1	0	4	3	3	3	0	0	4	3	4	2	0	2	4	3	4	2	0	2
lb5b	5516	5	54	2	1	1	0	0	0	3	2	1	0	0	0	3	3	1	0	0	0	3	3	1	0	2	0	3	2	2	0	2	0	2	3	2	0	2	0
lb5b	5553	5	55	2	2	1	0	1	0	3	3	2	0	2	0	3	4	3	0	2	0	3	4	3	0	2	0	3	4	3	0	2	0	3	4	3	0	2	0
lb5b	5592	2	56	3	1	2	0	0	0	4	3	4	0	2	1	3	3	4	2	2	1	6	5	6	2	3	2	7	6	7	2	5	4	7	6	7	3	3	4
lb5b	5605	4	57	1	1	1	0	0	0	2	1	1	0	0	0	3	3	3	0	1	0	3	3	2	0	2	0	2	3	3	0	3	0	2	4	3	0	2	0
lb5b	5616	3	58	1	1	2	0	0	0	2	3	3	1	0	0	2	3	3	2	0	0	3	4	3	2	0	0	4	4	2	3	0	1	3	4	2	3	0	0
lb5b	5705	4	59	1	2	1	0	0	0	2	1	2	1	2	0	3	4	3	3	3	1	4	4	4	3	4	2	4	4	4	4	3	2	5	4	4	4	4	3
lb5b	5722	2	60	1	1	1	0	0	0	2	2	1	1	0	0	3	2	2	2	0	0	4	3	3	2	0	1	4	3	3	2	0	1	4	3	3	2	0	2
lb5b	5726	4	61	1	1	1	0	0	1	3	3	3	1	2	2	4	4	3	2	3	3	5	4	4	4	3	3	4	5	4	3	3	3	5	5	4	3	3	3
lb5b	5771	1	62	1	2	1	1	1	0	2	3	2	3	2	0	3	3	3	3	3	0	4	4	4	3	3	0	4	3	3	3	4	0	5	4	4	3	3	0
lb5b	6042	4	63	1	1	1	0	0	0	2	2	2	0	0	0	4	3	3	2	2	1	4	4	4	2	2	3	4	4	4	2	3	3	4	3	4	2	5	3
lb5b	5861	3	64	2	1	1	0	0	0	3	1	1	0	0	0	2	2	1	0	0	0	3	2	1	0	0	0	2	2	1	0	0	0	2	1	2	0	0	0
lb5b	5873	5	65	2	2	2	0	0	0	2	3	2	2	0	2	3	3	3	2	0	2	3	4	4	2	0	3	3	3	4	2	0	3	4	3	4	2	0	3
lb5b	5920	2	66	1	3	3	0	0	0	1	3	2	0	1	1	2	3	3	0	2	3	2	3	3	0	2	3	1	2	3	0	2	3	2	5	4	0	3	3
lb5b	5941	6	67	1	1	1	0	0	0	2	2	3	2	1	1	3	3	3	3	4	3	4	4	5	3	4	4	3	5	5	3	3	3	4	6	7	4	4	5
lb5b	5968	5	68	1	1	2	0	0	0	2	2	3	0	1	0	2	3	3	0	2	0	4	4	4	0	3	0	4	4	3	0	2	0	3	4	3	0	3	0
lb5b	6011	3	69	1	1	1	0	0	0	3	2	2	0	0	1	3	2	2	2	0	3	3	3	3	2	0	3	3	2	2	3	0	4	3	2	3	3	0	4
lb5b	6072	6	70	1	1	1	0	1	0	2	3	2	0	1	2	3	4	3	2	2	3	4	5	4	3	2	3	4	5	4	3	3	4	5	5	4	3	3	4
lb5b	6094	3	71	2	1	1	0	0	0	3	2	2	2	0	0	3	2	3	3	0	2	4	3	4	3	0	2	4	3	4	3	0	1	4	2	3	3	0	0
lb5b	6215	3	72	1	1	1	0	0	0	2	2	2	0	0	0	2	3	3	0	0	2	3	3	4	1	2	3	3	3	4	0	2	3	2	3	3	0	2	3
lb5b	6226	4	73	1	1	1	0	0	0	1	2	2	0	0	0	1	2	3	0	0	0	1	3	3	0	0	0	1	2	3	0	0	0	1	2	3	0	0	0
lb5b	6234	6	74	1	1	1	0	0	0	1	2	1	1	1	0	2	2	2	3	4	0	4	4	3	4	3	0	5	4	3	5	5	1	7	5	5	5	5	1
lb5b	6261	2	75	1	1	1	0	0	0	1	2	2	0	0	0	2	3	2	0	2	0	2	3	3	0	3	0	2	3	3	0	4	0	2	4	3	0	4	0
lb5b	6278	2	76	1	1	1	0	0	0	1	2	2	0	0	0	3	3	2	3	0	0	4	4	3	3	2	0	4	4	4	3	2	2	5	5	4	5	3	4
lb5b	6288	4	77	1	1	1	0	0	0	1	2	2	0	0	0	2	2	3	2	0	0	3	2	3	0	0	0	2	2	2	0	0	0	2	3	2	0	0	0
lb5b	6302	6	78	1	1	1	0	0	0	2	2	2	0	0	0	2	3	3	0	2	3	3	4	4	0	2	3	2	3	4	0	3	5	2	4	4	0	5	3
lb5b	6321	1	79	1		1	0		0	2		2	1		1	3		3	2		2	3		3	2		3	3		3	2		3	4		3	2		2
lb5b	6328	6	80	1	1	1	0	0	0	2	1	1	0	0	0	3	2	3	2	0	0	4	3	3	2	0	0	3	2	3	2	0	0	5	4	4	2	0	0
lb5b	6345	5	81	1	1	2	0	0	0	3	1	2	2	0	0	4	2	3	2	0	0	4	3	3	2	0	0	4	3	3	2	1	0	4	3	3	2	2	0
lb5b	6423	2	82	1	1	1	0	0	0	2	2	1	0	0	0	3	2	1	2	0	0	4	3	1	3	0	0	3	3	1	4	0	0	4	3	1	5	0	0
lb5b	6497	6	83	1	2	1	0	0	0	2	3	1	1	2	0	3	3	2	2	3	0	5	4	4	4	3	2	5	5	4	5	3	2	7	6	4	5	4	5
lb5b	6555	3	84	1	1	1	0	0	0	2	1	2	0	0	0	2	2	2	0	1	0	2	2	1	0	1	0	3	2	1	0	2	0	2	2	1	0	2	0
lb5b	6603	4	85	1	1	1	0	0	0	3	2	3	1	0	0	3	2	3	3	0	0	4	4	4	3	1	0	5	4	4	3	1	1	5	5	5	4	2	2
lb5b	6681	1	86	1	1	1	0	0	0	3	1	2	1	0	0	3	3	4	2	1	1	4	4	4	3	2	2	4	4	4	3	2	2	4	4	4	3	5	2
lb5b	6709	6	87	1	1	1	0	0	0	2	1	2	2	0	0	5	3	3	3	2	2	6	5	4	4	4	3	6	5	4	5	5	3	7	6	4	5	4	4
lb5b	6724	1	88	1	2	1	0	0	0	3	2	3	0	2	2	4	3	3	2	4	3	4	4	4	2	4	3	4	5	4	2	4	3	4	5	4	2	5	3
lb5b	6747	3	89	1	1	1	0	0	0	1	1	1	0	0	0	1	2	1	0	0	0	1	2	1	0	0	0	1	2	1	0	0	0	1	2	1	0	0	0
lb5b	6782	3	90	2	1	2	0	0	0	2	1	2	0	0	0	2	1	2	0	0	0	3	1	2	0	0	0	2	1	3	0	0	0	4	1	4	1	0	0
lb5b	6799	1	91	1	1	2	0	0	0	2	2	2	0	0	0	2	2	1	2	0	0	3	2	2	2	0	0	3	2	2	3	0	0	3	2	2	3	1	0
lb5b	6805	3	92	1	1	1	0	0	0	1	2	2	0	0	0	3	2	2	2	1	2	4	4	2	2	0	2	3	4	2	3	0	3	2	4	2	0	0	4
lb5b	6856	5	93	1	1	1	0	0	0	2	1	2	0	1	0	3	2	2	0	3	0	3	3	3	0	3	0	3	4	3	0	4	0	4	5	3	0	4	0
lb5b	6900	1	94	1		1	0		0	2		2	0		0	3		2	2		0	4		3	3		0	4		2	3		0	4		2	3		1
lb5b	6927	4	95	1	1	1	0	0	0	2	2	1	0	0	0	3	2	1	1	0	1	3	4	2	1	0	3	3	3	3	2	1	3	3	4	3	2	0	3
lb5b	6941	1	96	1	1	1	0	0	0	2	1	1	0	0	0	3	2	1	2	0	1	4	3	2	2	1	0	4	3	2	2	1	0	4	4	2	3	1	0
lb5b	6947	3	97	1	1	1	0	0	0	2	1	1	0	0	0	2	2	2	0	0	0	2	2	2	0	0	0	2	2	2	0	0	0	2	2	2	0	0	0
lb5b	6979	4	98		1	2		0	0		2	3		1	2			4			3			4			3			5			3			7			3
lb5b	7094	2	99	1	1	1	0	0	0	2	2	2	0	0	1	4	3	3	2	3	2	4	3	5	2	4	5	4	3	5	3	4	5	4	4	5	2	4	5
lb5b	7127	1	100	1	1	1	0	0	0	2	1	1	0	0	0	2	1	1	0	0	0	4	2	2	1	0	0	4	2	1	0	0	0	4	2	2	0	0	0
lb5b	7166	5	101	1	1	1	0	0	0	2	2	2	0	1	1	3	2	3	0	2	2	3	3	4	0	2	2	2	3	4	1	2	2	2	4	4	0	2	2
lb5b	7187	6	102	1	1	1	0	0	0	2	1	1	0	0	0	4	2	3	2	1	0	4	4	4	2	4	1	4	4	4	3	4	2	4	4	4	3	4	2
lb5b	7214	4	103	1		2	0		0	2		3	0		2	3		4	0		2	4		4	0		2	4		5	1		3	4		5	0		3
lb5b	7226	2	104	1	2	2	0	0	1	3	2	3	0	1	2	3	3	4	0	1	2	3	3	4	0	2	3	2	4	4	0	2	3	2	3	4	0	2	3
lb5b	7374	1	105	1	1	2	0	0	0	1	2	3	0	1	0	1	3	3	0	2	1	1	3	4	0	3	4	1	4	4	0	2	3	1	3	5	0	3	5
lb5b	7444	6	106	1	1	1	0	0	0	2	3	2	1	3	2	3	3	3	2	4	4	3	4	4	2	5	4	4	4	3	3	5	5	4	4	4	3	5	5
lb5b	7459	5	107		2	1		0	0		2	2		1	0		3	2		2	0		4	3		2	0		4	3		2	0		4	4		2	0
lb5b	7471	1	108	1	3	2	0	0	0	2	3	3	0	0	0	2	3	2	0	0	0	3	3	4	1	0	2	3	3	3	1	0	2	3	3	3	2	1	2
lb5b	7610	6	109	1	1	1	0	0	0	1	2	3	0	0	1	3	3	4	2	1	4	4	4	5	2	2	5	4	5	6	3	2	5	4	5	7	2	3	5
lb11b	7717	6	110	1	2	1	0	1	1	3	3	3	2	2	2	3	4	3	3	2	3	4	4	4	3	4	3	4	4	4	3	2	3	4	4	4	3	3	2
lb11b	7731	6	111	1	1	2	0	0	1	2	3	3	2	2	3	3	3	3	3	2	3	4	4	4	3	3	4	5	5	4	3	5	4	6	5	5	5	5	4
lb11b	7743	2	112	1	2	2	0	0	1	2	3	3	0	0	2	3	3	4	2	1	3	3	3	4	0	2	3	3	3	4	1	2	3	3	4	3	0	2	4
lb11b	7766	2	113	1	1	2	0	0	0	3	2	3	0	1	0	3	3	4	2	3	2	4	4	4	2	3	2	5	5	5	4	3	3	5	5	5	4	4	3
lb11b	7799	4	114		1	1		0	0		2	3		0	0		3	3		0	0		3	4		1	0		4	4		2	0		4	4		3	0
lb11b	7826	3	115	2	2	1	0	0	0	3	2	2	0	0	0	3	3	2	0	1	0	3	3	2	0	2	0	4	3	3	3	2	0	4	3	3	5	2	0
lb11b	7852	5	116	2	1	1	0	0	0	3	2	2	3	0	0	3	3	2	4	3	0	4	4	3	3	2	0	4	4	3	4	3	0	5	4	3	4	3	2
lb11b	7868	6	117	1	2	1	0	0	0	3	3	2	0	0	0	3	4	3	3	1	2	4	4	5	4	4	3	2	5	6	3	5	5	5	6	6	3	5	5
lb11b	7952	2	118	1	1	2	0	0	0	2	3	2	0	0	1	3	2	3	2	0	3	3	3	4	3	1	4	4	3	4	3	2	5	4	3	4	4	0	5
lb11b	8009	5	119	2	1	2	0	0	0	4	3	3	2	0	0	4	3	3	2	0	0	4	4	4	2	0	0	4	3	4	2	1	0	4	5	4	2	0	0
lb11b	8032	6	120	2	2	1	0	0	0	3	2	2	2	1	1	3	3	3	3	3	3	4	5	4	4	3	3	4	5	4	3	3	1	4	6	5	3	3	5
	Hyp45	1	121	3	3		0	0		3	3		2	1		4	4		3	2		5	5		3	3		5	5		3	3		5	5		3	4
	Hyp45	2	121	2	1	3	0	0	0	3	3	3	2	1	3	3		4	3		4	4		4	4		4	4		5	4		4	5		5	4		4
	Hyp45	3	121	2	2	1	0	1	0	3	3	1	0	3	0	3	4	2	0	3	0	3	4	2	0	3	0	3	4	2	0	3	0	2	4	2	0	5	0
	Hyp45	4	121	2	2	2	0	0	0	2	3	4	1	0	1	3	4	5	3	3	4	4	4	5	3	3	4	3	5	5	2	5	5	3	5	6	3	5	5
	Hyp45	5	121	2	1	2	0	0	0	2	1	3	0	0	3	3	1	4	0	0	5	4	1	4	1	0	3	4	1	4	0	0	5	4	2	4	0	0	5
	Hyp45	6	121	3	1	1	0	0	0	3	3	2	2	2	0	4	4	5	4	4	1	5	6	6	4	5	4	6	6	7	4	5	5	6	6	7	5	5	5
	E6203	1	124	1	1		0	0		3	2		0	0		3	3		2	0		4	4		3	1		4	4		4	1		4	5		4	3
	E6203	2	124	2		1	0		0	2		2	0		0	3		4	0		3	4		5	0		3	4		4	0		3	4		5	1		3
	E6203	3	124	1	2	2	0	0	0	1	2	2	0	0	2	2	2	3	0	0	3	2	2	3	0	0	3	2	2	4	0	0	3	2	2	3	0	0	3
	E6203	4	124	1	1	1	0	0	0	3	2	2	0	1	0	3	3	3	2	3	1	4	5	4	3	4	2	4	4	4	3	3	2	4	5	4	4	4	3
	E6203	5	124	1	2	2	0	0	0	2	2	3	0	0	2	3	3	4	0	0	3	3	3	4	0	0	3	3	3	4	0	0	3	3	4	5	0	0	2
	E6203	6	124	1	1	2	0	0	0	3	2	3	0	1	2	3	3	3	2	2	2	4	4	4	3	2	3	4	5	4	2	2	3	5	6	5	2	2	3
lb5b NIL	NIL5	1	125	1	1	1	0	0	0	1	1	1	0	0	0	1	1	1	0	0	0	1	2	2	0	0	0	1	2	1	0	1	0	1	2	1	0	2	0
lb5b NIL	NIL5	2	125	1	1	1	0	0	0	1	2	2	0	0	0	1	2	3	0	0	1	1	2	3	0	0	2	1	2	3	0	0	3	1	2	3	0	0	3
lb5b NIL	NIL5	3	125	1	1	1	0	0	0	2	1	1	1	0	0	2	2	2	3	2	0	1	2	2	3	3	1	1	2	2	0	3	3	1	1	3	2	5	5
lb5b NIL	NIL5	4	125	1	2	1	0	0	0	3	3	1	1	1	2	4	4	3	3	4	3	4	5	4	4	5	4	5	5	4	5	5	5	5	4	4	5	5	5
lb5b NIL	NIL5	5	125		1	1		0	0		2	2		0	0		3	2		0	0		3	3		0	0		2	2		0	0		3	3		0	0
lb5b NIL	NIL5	6	125	1	1		0	0		2	1		1	2		3	3		3	3		4	4		4	4		5	4		5	4		6	4		5	4
lb11b NIL	NIL11	1	126	2	1	2	0	0	0	3	2	3	2	2	1	3	3	4	2	3	3	4	4	4	3	4	3	4	4	4	4	4	2	4	4	4	4	4	2
lb11b NIL	NIL11	2	126	1	1	1	0	0	0	2	1	2	0	0	1	2	2	3	1	0	3	2	3	4	0	0	4	3	3	5	0	0	4	2	3	5	0	0	5
lb11b NIL	NIL11	3	126	1	1	1	0	0	0	2	1	1	0	0	1	2	2	2	0	0	2	3	2	2	0	0	2	2	1	2	0	0	2	2	1	3	0	0	3
lb11b NIL	NIL11	4	126	1	1	1	0	0	0	2	2	3	0	0	1	2	2	3	0	0	3	3	2	3	0	1	4	3	3	4	0	1	4	3	3	4	1	2	4
lb11b NIL	NIL11	5	126	1	2	3	0	0	0	3	3	3	3	0	2	4	3	3	2	2	2	4	4	3	2	3	3	4	5	5	1	2	2	4	5	4	1	2	3
lb11b NIL	NIL11	6	126	1	2		0	0		2	3		3	3		3	5		3	2		4	5		3	3		4	6		4	3		4	6		4	5

## Sheet: p7629r9 - GC-3
			Date:	2010-07-06						2010-07-08						2010-07-10						2010-07-12						2010-07-14						2010-07-16
QTL	Line Name	Flat	Genotype ID	Leaf			Stem			Leaf			Stem			Leaf			Stem			Leaf			Stem			Leaf			Stem			Leaf			Stem
lb11b	3688	6	1	1	1	1	0	0	0	2	2	2	0	0	0	3	2	3	0	2	0	4	3	3	2	2	0	4	3	2	2	3	0	4	4	3	2	3	0
lb11b	3723	4	2	2	1	1	1	0	0	3	3	3	3	2	2	3	4	3	3	3	3	4	4	4	4	4	3	5	6	4	5	4	3	5	5	4	5	5	3
lb11b	3740	5	3	3	3	3	0	1	0	3	4	4	0	3	2	4	4	5	0	3	3	5	6	6	1	3	3	5	6	5	3	3	2	5	6	6	4	4	3
lb11b	3765	4	4	1	1	1	0	0	0	1	1	1	0	0	0	1	1	1	0	0	0	2	1	1	0	0	0	2	2	1	0	0	0	3	2	3	0	0	0
lb11b	3814	4	5	2	2	1	0	0	0	2	2	3	0	0	2	3	3	4	0	0	3	4	3	4	0	0	3	3	3	4	0	0	3	3	3	4	0	0	3
lb11b	3827	4	6	1	2	1	0	0	0	1	2	1	0	0	1	2	2	3	0	0	3	2	2	2	0	0	3	2	2	1	0	0	3	2	2	1	0	0	3
lb11b	3845	3	7	1	1	2	0	0	0	2	3	3	0	1	1	3	4	3	0	4	2	3	4	4	0	3	3	3	4	4	0	4	3	3	4	4	0	4	3
lb11b	3892	1	8	2	1	2	0	0	0	2	3	4	0	1	2	3	4	4	0	0	3	4	4	5	0	0	3	4	4	5	0	0	3	3	3	4	0	0	5
lb11b	3951	5	9	2	2	3	0	0	0	3	3	3	2	0	0	4	4	3	4	0	1	4	4	4	3	0	2	4	4	4	3	0	1	4	4	4	3	0	2
lb11b	3969	3	10	1	3	3	0	0	0	1	3	3	0	3	2	2	4	4	0	3	3	2	4	4	0	3	3	2	5	4	0	4	3	2	5	5	0	4	4
lb11b	3999	5	11	3	3	2	0	0	0	4	3	3	0	3	2	4	4	3	0	4	3	4	5	4	0	3	2	4	5	5	0	3	2	3	5	5	0	4	3
lb11b	4018	1	12	2	2	2	0	0	0	4	2	3	2	0	2	4	3	4	3	0	4	5	4	4	3	2	5	6	4	5	3	2	4	7	4	5	4	3	5
lb11b	4056	4	13	2	1	2	0	0	0	2	2	3	2	0	0	2	2	3	3	0	0	3	3	3	4	0	0	3	3	3	3	0	0	2	3	2	3	1	0
lb11b	4106	1	14	1	1	1	0	0	0	2	3	2	0	0	0	3	3	2	0	0	0	3	5	2	0	2	0	4	5	2	0	3	0	3	6	3	0	4	3
lb11b	4182	3	15	3	2	2	0	0	0	3	3	3	0	3	0	4	4	3	0	3	0	4	4	4	1	4	0	4	5	4	2	3	0	4	6	4	3	4	0
lb11b	4228	5	16	1	1	1	0	0	0	2	2	2	0	1	0	2	2	2	0	1	0	4	4	3	0	2	0	2	3	2	1	2	0	3	4	3	2	3	0
lb11b	4257	6	17	3	2	3	0	0	0	4	3	3	3	2	2	4	4	4	2	2	2	4	4	5	2	2	2	4	5	5	3	2	2	4	5	5	2	2	3
lb11b	4265	1	18	1	1	1	0	0	0	3	2	3	0	0	1		2	4		0	1		3	4		0	3		2	4		0	2		3	5		1	2
lb11b	4290	2	19	1	2	1	0	0	0	1	2	3	0	0	0	1	3	3	0	1	2	1	4	4	0	1	2	1	4	4	0	1	0	1	4	2	0	1	0
lb11b	4305	2	20	1	2	2	0	0	0	3	3	3	3	0	2	4	4	4	3	2	3	5	4	4	3	2	3	5	6	4	2	1	2	5	6	5	3	2	3
lb11b	4442	5	21	2	2	2	0	0	0	3	3	3	2	0	0	3	3	3	2	0	0	4	4	4	3	0	0	4	3	3	2	0	0	3	3	3	2	0	0
lb11b	4498	1	22	1	1	1	0	0	0	1	1	1	0	2	0	3	4	2	0	3	0	3	5	2	1	4	0	3	4	1	4	4	0	3	6	1	4	5	0
lb11b	4558	4	23	1	1	1	0	0	0	2	1	2	0	0	1	3	2	4	0	0	3	3	1	4	0	0	2	3	2	4	0	0	3	3	2	4	0	0	4
lb11b	4659	2	24	1	1	1	0	0	0	1	2	3	0	3	3	3	3	4	1	3	4	4	3	5	0	4	4	4	3	4	0	4	3	4	3	5	0	4	5
lb11b	4718	3	25	1	1	2	0	0	0	3	3	3	0	1	1	3	3	3	0	3	0	3	5	4	0	3	0	2	5	3	0	3	0	2	6	3	2	5	0
lb11b	4759	3	26	1	2	1	0	0	0	2	3	2	0	2	2	3	4	3	0	3	3	4	4	4	0	4	4	3	4	5	1	4	4	3	4	5	2	4	4
lb11b	4794	1	27	2	1	1	0	0	0	3	2	3	1	0	0	4	4	3	3	2	3	5	4	4	3	4	4	5	5	5	3	3	4	5	5	5	4	4	4
lb11b	4802	4	28	2	2	1	0	0	0	2	2	2	2	0	0	3	3	3	3	0	0	3	3	3	4	0	0	3	2	3	4	0	0	3	2	3	3	0	0
lb11b	4861	2	29	2	2	1	0	0	0	3	3	2	0	1	1	3	3	3	2	4	3	4	4	4	4	4	3	4	4	4	5	4	4	4	4	5	4	4	3
lb11b	4877	5	30	1	2	1	0	0	0	3	3	3	0	0	0	3	3	3	0	2	3	4	4	4	1	2	3	4	4	4	0	2	3	4	5	4	2	5	3
lb11b	4897	3	31	2	2	3	1	0	0	3	3	4	2	1	1	4	4	4	2	1	1	5	4	5	2	1	1	5	4	4	2	2	2	5	4	4	3	2	1
lb11b	4922	2	32	1	2	1	0	0	0	3	3	3	0	2	0	3	3	3	2	3	3	4	4	4	2	2	2	5	4	4	3	3	2	5	4	4	3	3	2
lb11b	4925	2	33	1	3	2	0	0	0	3	3	3	1	0	2	3	3	3	2	0	3	5	3	4	3	0	4	5	3	4	4	0	3	7	4	3	5	0	4
lb11b	4940	6	34	2	3	2	0	0	0	3	3	3	0	0	0	3	3	3	0	0	0	4	4	4	0	0	0	4	3	4	0	0	0	3	3	4	0	0	0
lb11b	4945	6	35	2	2	1	0	0	0	3	3	3	0	0	1	3	3	4	0	0	2	3	4	4	0	0	1	3	4	5	0	0	2	3	3	5	0	0	1
lb11b	4961	6	36	2	3	2	0	0	0	3	3	3	0	0	0	3	3	3	2	0	1	4	4	3	0	1	0	2	3	2	0	0	2	3	4	4	0	0	2
lb11b	4969	1	37	1	2	1	0	0	0	3	3	3	3	0	0	4	4	4	3	1	2	6	5	4	3	3	5	7	5	4	3	4	5	7	6	5	4	3	5
lb11b	4993	2	38	2	1	1	0	0	0	3	2	2	1	0	0	3	4	4	3	2	4	4	4	4	3	3	4	5	5	4	3	3	3	5	5	5	4	3	4
lb11b	5010	3	39	1	2	1	0	0	0	2	2	3	0	0	0	3	3	3	1	1	1	3	4	3	1	2	1	3	4	2	1	2	0	4	4	3	2	3	0
lb11b	5015	3	40	2	2	1	0	0	0	3	3	2	0	1	0	3	4	3	2	2	1	4	5	3	2	3	2	4	5	4	2	2	2	4	5	3	2	3	2
lb11b	5055	4	41	1	1	2	0	0	0	1	2	2	0	0	0	1	2	2	0	0	0	1	3	3	0	0	0	2	3	2	0	0	0	2	2	2	0	2	2
lb11b	5103	3	42	1	2	1	0	0	0	3	3	3	0	0	0	4	3	3	0	2	0	4	4	4	0	2	0	4	4	3	2	2	0	4	4	4	2	2	0
lb11b	5162	6	43	2	3	1	0	0	0	4	4	3	1	2	3	4	4	4	2	4	3	4	4	4	2	4	4	4	4	4	2	4	3	5	4	4	2	5	4
lb11b	5186	1	44	1	1	2	0	0	0	3	3	3	0	2	0	4	3	3	2	2	0	4	4	4	3	2	0	4	3	3	2	3	0	3	3	4	2	3	0
lb11b	5224	6	45	2	2	3	1	0	1	3	3	4	2	1	3	4	3	4	5	2	2	4	4	5	3	2	3	4	4	4	4	3	3	4	4	3	4	2	3
lb11b	5245	6	46	1	2	2	0	0	0	2	3	3	0	1	0	3	3	3	0	3	0	4	4	4	0	3	3	4	4	4	0	3	3	3	4	4	3	3	4
lb11b	5285	3	47	2	1	2	0	0	0	4	4	3	3	2	0	5	5	3	2	2	0	6	5	4	4	3	0	6	6	4	4	3	0	6	7	3	5	4	0
lb11b	5339	4	48	1	1	2	0	0	0	2	3	2	0	0	1	2	3	3	0	0	0	2	3	3	0	0	0	2	2	3	0	0	0	2	3	3	0	1	0
lb11b	5362	2	49	2	3	1	0	0	0	3	3	3	1	2	2	3	3	4	3	4	3	4	4	5	4	4	4	5	4	5	4	4	4	5	5	5	4	4	4
lb11b	5385	4	50	1	1	1	0	0	0	2	1	1	0	0	0	3	2	2	0	0	0	3	2	2	0	1	0	2	1	2	0	1	0	1	1	1	0	3	0
lb11b	5422	4	51	2	1	2	0	0	0	2	2	2	2	1	0	3	3	2	3	1	0	3	3	2	3	2	0	3	4	3	3	2	0	2	3	3	3	2	0
lb5b	5455	4	52	1	1	1	0	0	0	2	1	1	0	0	0	2	2	2	0	0	0	3	2	2	0	0	0	2	2	2	0	0	0	3	2	2	0	0	0
lb5b	5470	5	53	2	1	1	0	0	0	3	2	3	3	3	0	4	3	4	3	3	2	5	4	4	3	5	2	5	4	5	3	4	3	4	4	5	4	4	3
lb5b	5516	5	54	1	1	1	0	0	0	3	2	3	2	0	1	3	4	4	4	2	3	4	4	4	5	3	3	5	4	4	4	3	3	7	5	5	4	3	4
lb5b	5553	5	55	2	3	2	1	1	0	4	4	3	3	2	0	5	5	4	3	2	1	4	5	4	3	3	1	5	4	4	4	5	2	6	5	5	4	3	2
lb5b	5592	3	56	2	2	1	0	0	1	3	3	3	0	0	1	3	3	3	0	0	1	4	4	3	0	0	1	4	3	3	0	0	2	3	3	4	0	2	2
lb5b	5605	3	57	2	1	1	0	0	0	2	3	3	1	0	0	3	3	3	3	1	0	4	3	4	3	0	0	4	4	3	3	1	0	3	3	3	3	1	0
lb5b	5616	4	58	1	1	1	1	0	0	2	2	2	2	0	0	3	2	2	3	0	0	3	2	3	3	1	0	3	2	3	3	2	0	3	1	2	2	2	0
lb5b	5705	1	59	2	1	2	0	0	0	3	3	3	2	0	2	3	3	4	4	0	3	4	4	4	3	0	3	5	4	5	4	0	3	7	5	5	5	1	4
lb5b	5722	5	60	1	1	1	0	0	0	1	3	2	2	0	0	1	3	2	0	0	1	2	3	3	0	0	1	1	3	3	0	0	1	1	3	3	0	0	1
lb5b	5726	5	61	1	2	2	0	0	0	2	3	3	0	0	1	3	4	4	0	0	1	4	4	4	0	0	1	4	4	4	0	0	1	4	4	4	0	0	2
lb5b	5771	6	62	2	1	1	0	0	0	3	2	1	0	0	0	3	3	1	0	2	3	4	4	2	0	3	3	4	4	2	0	3	3	4	5	2	0	3	4
lb5b	6042	3	63	2	1	1	0	0	0	2	3	2	0	2	2	3	3	3	0	3	3	4	4	3	1	3	3	4	3	3	1	2	3	4	4	3	2	3	4
lb5b	5861	4	64	1	1	1	0	0	0	3	2	2	2	1	0	3	3	3	2	1	0	4	4	3	3	2	0	4	3	3	3	2	0	3	3	3	5	1	0
lb5b	5873	3	65	1	2	2	0	0	0	1	3	3	0	0	0	1	3	4	0	0	0	2	3	4	0	1	2	2	4	5	2	3	2	2	3	6	2	3	3
lb5b	5920	1	66	1	1	1	0	0	0	2	2	3	1	1	2	3	3	4	2	3	3	4	4	4	3	4	3	5	4	4	3	3	3	4	4	5	3	4	3
lb5b	5941	1	67	1		1	0		0	3		2	1		1	4		3	2		3	4		4	4		3	4		4	2		3	3		5	3		4
lb5b	5968	3	68	1	2	1	0	0	0	1	2	2	1	2	3	3	3	3	1	2	3	3	3	4	2	3	3	4	3	4	2	3	3	3	3	4	2	3	4
lb5b	6011	1	69	1	1	1	0	0	0	2	2	2	0	0	0	3	3	3	0	2	0	3	3	3	0	3	0	2	3	3	0	2	1	2	2	3	0	2	3
lb5b	6072	3	70	2	2	2	0	0	0	3	3	3	0	0	0	3	3	3	0	0	0	3	4	4	0	1	0	4	4	4	0	0	0	3	3	3	0	0	0
lb5b	6094	2	71	1	1	1	0	0	0	3	1	2	0	2	0	3	3	2	0	3	3	4	3	4	2	4	3	4	4	4	2	5	2	5	4	5	1	5	3
lb5b	6215	6	72	2	1	1	0	0	0	3	1	1	0	0	0	3	1	1	0	0	0	4	2	1	1	0	0	4	2	1	0	0	0	4	2	1	2	0	0
lb5b	6226	2	73	2	1	1	0	0	0		2	2		0	0		3	3		0	0		4	4		0	0		3	4		0	0		3	4		0	0
lb5b	6234	5	74	1	1	1	0	0	0	2	2	2	0	0	0	2	3	3	0	0	0	3	3	4	0	3	0	3	4	3	0	2	0	3	4	3	0	2	0
lb5b	6261	5	75	1	1	1	0	0	0	3	2	2	2	0	0	3	3	3	3	0	0	4	4	4	3	0	1	4	3	4	3	1	2	5	4	4	3	1	2
lb5b	6278	5	76	2	2	1	0	0	0	3	3	3	0	2	0	3	4	4	0	3	1	3	5	4	1	3	1	4	7	4	0	2	2	5	7	4	2	2	3
lb5b	6288	6	77	2	1	1	0	0	0	2	1	2	0	0	0	2	2	2	0	0	0	2	2	3	0	0	0	2	2	3	0	0	0	2	2	3	0	0	0
lb5b	6302	6	78	1	1	1	0	0	0	2	2	2	0	0	2	3	2	2	0	0	3	2	1	3	0	0	4	2	2	3	0	0	4	1	2	3	0	0	4
lb5b	6321	6	79	1	1	1	0	0	0	2	2	2	0	2	0	3	3	3	2	3	1	3	3	4	2	5	2	2	3	4	2	5	3	3	3	4	2	5	3
lb5b	6328	3	80	1	1	1	0	0	0	2	3	2	2	0	1	2	3	2	3	0	3	2	3	4	3	0	3	3	4	3	3	0	3	3	4	4	4	0	3
lb5b	6345	6	81		1	2		0	0		2	3		0	0		2	3		0	0		3	3		0	0		2	2		0	0		2	2		0	0
lb5b	6423	5	82	2	1	2	0	0	0	3	3	3	0	3	0	3	4	4	0	3	2	4	5	4	0	3	2	3	6	4	0	4	3	3	6	5	0	4	3
lb5b	6497	1	83	1	1	1	0	0	0	3	1	1	0	0	2	3	1	4	3	0	3	4	2	4	4	0	4	4	1	5	5	0	3	5	2	6	4	0	4
lb5b	6555	2	84	2	2	1	0	0	0	2	4	3	0	2	0	3	4	4	4	3	2	4	5	6	4	3	2	5	5	7	4	3	3	5	5	7	4	4	2
lb5b	6603	4	85	1	2	1	0	0	0	3	3	2	0	0	2	3	3	3	0	0	3	4	3	4	0	2	3	4	2	3	0	0	3	3	1	3	1	0	3
lb5b	6681	2	86	1	1	1	0	1	0	3	2	2	3	3	1	3	3	3	4	4	3	5	4	4	4	4	4	5	6	6	4	4	5	5	6	7	4	4	5
lb5b	6709	6	87	1	1	2	0	0	0	1	1	2	0	0	0	1	1	2	0	0	0	1	1	2	0	0	0	1	1	2	0	0	0	1	1	2	0	0	0
lb5b	6724	3	88	1	1	1	0	0	0	2	2	2	2	1	0	3	3	3	3	2	1	3	4	3	3	2	2	4	4	3	4	3	4	3	4	3	4	4	5
lb5b	6747	1	89	1	1	1	0	0	0	3	2	1	2	0	1	4	3	2	3	0	3	4	4	3	3	2	3	3	4	2	3	1	4	3	5	3	2	5	4
lb5b	6782	1	90	1	1	1	0	0	0	3	2	2	1	1	1	4	3	3	4	3	2	4	3	4	4	4	3	4	2	4	4	3	3	7	5	7	4	4	4
lb5b	6799	6	91	2	1	2	1	0	1	3	3	3	2	1	3	3	3	3	2	3	3	4	4	4	2	3	3	3	4	4	3	3	4	4	4	4	3	3	3
lb5b	6805	3	92	1	2	1	0	0	0	1	3	3	0	0	1	2	3	3	0	0	2	2	4	5	0	0	2	1	3	4	0	0	3	2	4	4	0	0	3
lb5b	6856	6	93	1	1	1	0	0	0	2	2	3	2	0	0	3	2	3	3	1	1	4	3	3	3	2	2	4	4	4	3	2	2	4	4	4	3	2	1
lb5b	6900	2	94	1	1	1	0	0	0	1	2	2	2	3	0	3	3	4	3	3	2	4	4	5	4	3	2	5	4	5	3	4	2	6	5	5	4	4	2
lb5b	6927	4	95	1	1	1	0	1	0	1	2	1	0	2	0	2	2	1	0	3	0	2	2	1	0	2	0	1	3	1	0	3	0	1	2	1	0	3	0
lb5b	6941	2	96	1	1	1	0	0	0	2	2	2	0	0	0	3	3	4	1	2	1	4	3	4	0	4	2	3	4	4	0	5	2	3	4	5	0	5	2
lb5b	6947	1	97	1	1	1	0	0	0	3	3	4	1	1	1	3	3	4	3	1	1	4	4	4	3	2	2	5	4	4	3	2	1	6	4	6	4	3	5
lb5b	6979	4	98	2	2	2	1	0	0	4	3	4	3	2	1	4	3	4	5	2	3	5	4	6	5	3	3	5	4	6	5	2	3	5	4	5	5	5	5
lb5b	7094	2	99	1	1	2	0	0	0	1	3	3	0	2	0	1	3	3	0	4	0	1	4	3	0	4	1	1	5	2	0	4	0	1	4	3	0	4	0
lb5b	7127	5	100	2	1	1	0	0	0	3	2	2	0	2	0	3	3	3	0	3	0	4	4	3	0	2	0	4	4	3	0	3	0	4	5	4	0	5	2
lb5b	7166	1	101	2	1	1	0	0	0	2	2	1	0	0	0	3	3	3	0	0	0	2	3	4	0	0	2	2	3	5	0	0	2	3	3	6	1	0	3
lb5b	7187	5	102	1	1	2	0	0	0	2	2	2	2	2	1	3	3	3	3	2	0	4	3	4	5	4	2	4	4	4	5	2	2	4	4	3	5	3	3
lb5b	7214	5	103	2	1	1	0	0	0	3	1	1	0	0	0	4	1	1	0	0	0	4	3	2	0	0	0	4	2	2	0	0	1	4	2	1	0	0	2
lb5b	7226	5	104	2	1	1	0	0	0	3	2	2	0	0	0	4	3	2	0	0	0	4	3	4	1	0	0	4	3	4	2	0	0	4	2	3	2	0	0
lb5b	7374	4	105	1	1	1	0	0	0	1	1	2	0	0	0	1	1	2	0	0	0	2	2	3	0	0	0	2	2	2	0	0	0	1	2	2	0	0	0
lb5b	7444	2	106	1	1	1	0	0	0	2	2	2	0	0	2	4	3	3	3	2	4	4	4	4	3	2	3	3	4	5	3	3	4	4	4	5	4	3	4
lb5b	7459	1	107	2	1	2	0	0	0	3	3	3	1	0	2	3	4	4	2	3	2	4	4	4	2	3	2	4	5	4	2	2	2	3	5	5	2	3	2
lb5b	7471	2	108	2	1	2	0	0	0	2	3	3	0	1	0	2	3	3	0	2	0	3	3	4	1	2	0	2	3	4	2	2	2	3	4	4	3	3	1
lb5b	7610	3	109	2	1	1	0	0	0	2	3	2	2	0	2	3	4	4	4	1	2	4	5	4	4	2	3	4	4	4	4	3	3	4	5	4	4	3	4
lb11b	7717	4	110	1	1	9	0	0	0	2	2	3	0	0	0	2	3	3	0	0	2	3	2	4	0	0	2	3	2	4	0	0	2	3	2	4	0	0	2
lb11b	7731	5	111	3	2	2	1	0	0	3	3	3	3	1	2	4	4	3	3	2	2	5	4	4	3	2	2	5	4	4	3	2	3	5	3	4	4	2	3
lb11b	7743	6	112	2	2	1	0	0	0	3	3	3	0	0	0	3	3	3	2	0	0	4	4	4	2	0	0	4	4	4	2	0	0	4	3	4	2	0	0
lb11b	7766	2	113	1	1	1	0	0	0	2	2	2	1	0	1	3	3	3	2	0	2	4	3	4	2	2	3	5	4	4	3	0	3	7	5	5	3	3	3
lb11b	7799	6	114	2	2	3	0	1	0	3	3	3	2	2	2	4	4	4	0	2	1	4	5	4	2	2	2	4	7	5	2	2	2	4	7	4	2	2	2
lb11b	7826	4	115	1		1	0		0	1		1	0		0	1		2	0		0	1		2	0		0	1		2	0		2	2		2	0		1
lb11b	7852	1	116	1	1	1	0	0	0	2	3	3	2	2	2	4	3	4	4	3	3	4	4	4	4	3	3	4	4	4	4	3	4	5	5	5	5	4	4
lb11b	7868	2	117	1	1	1	0	0	0	2	2	2	1	1	0	4	3	3	3	4	2	4	3	4	4	4	4	5	4	4	4	4	4	5	5	4	4	4	4
lb11b	7952	6	118	1	1	1	0	0	0	3	3	2	0	0	0	3	3	3	0	0	3	4	3	4	0	0	4	3	3	4	1	0	3	2	3	4	1	0	4
lb11b	8009	2	119	3	3	2	0	0	0		4	4		0	0		4	5		0	0		4	6		0	2		4	5		0	4		4	5		1	4
lb11b	8032	1	120	1	1	2	0	0	0	3	3	3	0	0	0	3	3	4	0	0	0	4	4	4	0	0	2	4	4	5	0	1	3	4	5	5	0	2	3
	Hyp45	1	121	2	2	2	0	0	0	3	3	3	0	1	2	4	4	4	2	4	3	4	4	4	2	4	3	4	4	5	3	4	3	4	5	5	5	4	5
	Hyp45	2	121	3	1	2	0	0	1	4	2	4	1	0	2	4	3	4	2	2	3	5	4	5	2	2	5	5	4	5	2	3	5	5	5	5	2	3	5
	Hyp45	3	121	3	3	2	1	0	0	3	4	3	3	2	2	4	4	4	4	2	3	4	4	5	4	2	2	4	4	4	4	2	3	3	4	4	4	3	3
	Hyp45	4	121	1	2	1	0	0	0	2	2	2	0	0	0	2	3	3	0	0	0	2	3	3	0	0	0	2	2	3	0	0	0	2	3	2	0	0	0
	Hyp45	5	121	2	1	2	0	0	0	3	3	4	2	3	2	4	3	4	4	3	3	5	4	5	4	4	3	5	4	4	4	4	4	6	5	5	5	4	4
	Hyp45	6	121	2	2	2	0	0	0	3	2	2	0	0	1	4	3	3	1	2	3	5	3	4	2	2	4	5	3	4	2	3	4	5	4	5	1	4	5
	E6203	1	124	2	1	2	0	0	0	3	3	3	0	1	2	4	4	3	3	2	3	4	4	5	3	3	4	5	4	5	3	2	3	6	5	6	4	5	4
	E6203	2	124	2	2	1	0	0	0	3	3	2	0	0	3	3	4	3	0	0	3	3	4	4	0	0	3	3	4	4	0	0	3	3	3	4	0	0	3
	E6203	3	124	1	1	1	0	0	0	2	2	2	0	0	0	4	3	4	3	1	0	4	4	4	3	0	1	4	4	4	3	0	2	4	4	4	4	1	1
	E6203	4	124	2	2	2	0	0	0	3	3	3	1	1	1	4	4	3	0	2	2	4	4	4	0	3	2	4	5	4	0	3	2	4	5	3	0	5	5
	E6203	5	124	1	1	1	0	0	0	2	3	3	0	0	2	3	3	3	2	3	3	4	4	4	2	3	3	3	4	5	2	3	3	4	5	5	3	3	3
	E6203	6	124	1	2	1	0	0	0	3	2	2	0	0	1	3	3	3	0	0	2	3	3	4	0	0	2	4	2	4	0	0	3	4	2	4	0	1	3
lb5b NIL	NIL5	1	125	1	1	1	0	0	0	2	3	2	1	2	0	4	4	3	2	3	2	5	5	3	3	4	3	4	6	5	3	5	3	4	7	5	4	4	3
lb5b NIL	NIL5	2	125	1	1	1	0	0	0	2	1	1	2	0	0	2	3	2	3	3	0	4	3	4	4	3	2	4	3	3	4	3	4	4	4	5	4	3	5
lb5b NIL	NIL5	3	125		1	1		0	0		1	1		0	0		2	1		0	0		3	2		0	0		3	2		0	0		3	2		1	0
lb5b NIL	NIL5	4	125	1	1	1	0	0	0	1	1	2	0	0	0	1	3	2	0	3	0	1	2	3	0	3	1	1	2	3	0	2	0	1	2	3	2	5	2
lb5b NIL	NIL5	5	125	1	1	1	0	0	0	2	2	1	1	1	0	3	3	2	2	3	1	4	4	2	3	3	3	4	4	3	3	4	3	4	4	5	5	4	3
lb5b NIL	NIL5	6	125	1	1	1	0	0	0	1	1	2	0	3	0	2	3	2	0	4	1	2	4	3	3	4	2	2	4	3	3	4	3	2	4	3	3	5	4
lb11b NIL	NIL11	1	126	2	1	1	0	0	0	1	2	1	0	0	0	2	3	3	1	0	0	3	3	2	0	0	1	3	3	2	0	0	3	3	3	3	1	0	3
lb11b NIL	NIL11	2	126	1	1	1	0	0	0	2	2	2	1	2	1	3	3	3	2	3	2	4	4	4	3	4	2	5	5	4	3	4	2	5	5	5	3	4	5
lb11b NIL	NIL11	3	126	2	2	1	0	0	0	2	3	1	0	0	0	3	3	2	0	0	0	4	4	3	0	1	0	4	4	3	0	1	0	3	4	3	0	2	0
lb11b NIL	NIL11	4	126	1	1	2	0	0	0	3	2	3	0	0	0	3	2	3	1	0	0	4	3	4	1	1	0	4	2	3	1	0	0	3	3	3	0	0	0
lb11b NIL	NIL11	5	126	2	2	2	0	0	0	4	4	3	2	2	2	4	5	4	3	2	3	5	6	5	3	2	3	5	6	5	3	2	3	5	6	5	2	2	3
lb11b NIL	NIL11	6	126	2	3	1	0	0	0	3	3	2	0	2	0	3	3	2	0	2	0	4	3	2	0	3	0	4	3	2	0	5	0	4	3	3	0	3	0

[truncated: 16 more sheets: p10353r1 - GC-1, p10353r2 - GC-2, p10353r3 - GC-1, p10353r4 - GC-2, p10353r5 - GC-3, p10353r6 - GC-1, p10353r7 - GC-2, p10353r8 - GC-3, 10FD-3r1 - GC-1, 10FD-3r2 - GC-2, 10FD-3r3 - GC-1, 10FD-3r4 - GC-2, 10FD-3r5 - GC-3, 10FD-3r6 - GC-1, 10FD-3r7 - GC-3, 10FD-3r8 - GC-3]
